# Supplementary material for: ﻿Mordellistenaplatypoda, a new species of tumbling flower beetle from the island of Ischia in Italy (Coleoptera, Mordellidae)
Source: Zookeys. 2023 Feb 14;1148:41–63. doi: 10.3897/zookeys.1148.86845 (PMC10208987; doi:10.3897/zookeys.1148.86845)
Supplement: XML Treatment for Mordellistena (s. str.) platypoda [file zookeys.1148.86845-treatment1.xml]

<!DOCTYPE tp:taxon-treatment
  PUBLIC "-//TaxonX//DTD Taxonomic Treatment Publishing DTD v0 20100105//EN" "tax-treatment-NSO.dtd">
<tp:taxon-treatment xmlns:tp="http://www.plazi.org/taxpub"><tp:treatment-meta><kwd-group><label>Taxon classification</label><kwd>
              <named-content content-type="kingdom">Animalia</named-content>
            </kwd><kwd>
              <named-content content-type="order">Coleoptera</named-content>
            </kwd><kwd>
              <named-content content-type="family">Mordellidae</named-content>
            </kwd></kwd-group><mixed-citation publication-type="journal"><person-group><name><surname>Selnekovič</surname><given-names>Dávid</given-names></name><name><surname>Goffová</surname><given-names>Katarína</given-names></name><name><surname>Šoltýs</surname><given-names>Ján</given-names></name><name><surname>Kováčová</surname><given-names>Eva</given-names></name><name><surname>Kodada</surname><given-names>Ján</given-names></name></person-group><article-title>﻿<italic><tp:taxon-name><tp:taxon-name-part taxon-name-part-type="genus" reg="Mordellistena">Mordellistena</tp:taxon-name-part><tp:taxon-name-part taxon-name-part-type="species" reg="platypoda">platypoda</tp:taxon-name-part></tp:taxon-name></italic>, a new species of tumbling flower beetle from the island of Ischia in Italy (<tp:taxon-name><tp:taxon-name-part taxon-name-part-type="order">Coleoptera</tp:taxon-name-part></tp:taxon-name>, <tp:taxon-name><tp:taxon-name-part taxon-name-part-type="family">Mordellidae</tp:taxon-name-part></tp:taxon-name>)</article-title><source>Zookeys</source><day>14</day><month>02</month><year>2023</year><volume>1148</volume><fpage>41</fpage><lpage>63</lpage><pub-id pub-id-type="doi">10.3897/zookeys.1148.86845</pub-id></mixed-citation></tp:treatment-meta><tp:nomenclature><label>﻿</label><tp:taxon-name>
            <object-id xmlns:xlink="http://www.w3.org/1999/xlink" content-type="arpha" xlink:type="simple">993DF123-594F-5DAC-B2C6-ECEA90EF7503</object-id>
            <tp:taxon-name-part taxon-name-part-type="genus" reg="Mordellistena">Mordellistena</tp:taxon-name-part>
            <tp:taxon-name-part taxon-name-part-type="sensu">(s. str.)</tp:taxon-name-part>
            <tp:taxon-name-part taxon-name-part-type="species" reg="platypoda">platypoda</tp:taxon-name-part>
            <object-id xmlns:xlink="http://www.w3.org/1999/xlink" content-type="zoobank" xlink:type="simple">https://zoobank.org/A04D9CDE-AD8B-4DC0-966D-6B72082BE9AE</object-id>
          </tp:taxon-name><tp:taxon-authority>Selnekovič, Goffová &amp; Kodada</tp:taxon-authority><tp:taxon-status xmlns:xlink="http://www.w3.org/1999/xlink" xlink:type="simple">sp. nov.</tp:taxon-status><xref ref-type="fig" rid="F1">Figs 1</xref><xref ref-type="fig" rid="F7">-7</xref></tp:nomenclature><tp:treatment-sec sec-type="type locality" id="SECID0EE2BG"><title>Type locality.</title><p>Italy, Ischia, Serrara env., <named-content xmlns:xlink="http://www.w3.org/1999/xlink" content-type="dwc:verbatimCoordinates" xlink:type="simple"><named-content content-type="geo-json" specific-use="{&#34;type&#34;:&#34;Point&#34;,&#34;coordinates&#34;:[13.883050,40.721380]}" id="NCID0EN2BG" xlink:type="simple">40.72138°N, 13.88305°E</named-content></named-content>; steep slopes with grassland communities, ca. 550 m alt. (Fig. <xref ref-type="fig" rid="F7">7</xref>).</p></tp:treatment-sec><tp:treatment-sec sec-type="type material" id="SECID0EW2BG"><title>Type material.</title><p><bold><italic>Holotype</italic></bold>: italy • male; Ischia, Serrara env.; <named-content xmlns:xlink="http://www.w3.org/1999/xlink" content-type="dwc:verbatimCoordinates" xlink:type="simple"><named-content content-type="geo-json" specific-use="{&#34;type&#34;:&#34;Point&#34;,&#34;coordinates&#34;:[13.883050,40.721380]}" id="NCID0EE3BG" xlink:type="simple">40.72138°N, 13.88305°E</named-content></named-content>; ca. 550 m alt.; 30 Jun 2019; D. Selnekovič leg.; steep slopes with grassland communities, on inflorescences of <tp:taxon-name><tp:taxon-name-part taxon-name-part-type="family">Apiaceae</tp:taxon-name-part></tp:taxon-name>; GenBank: <ext-link xmlns:xlink="http://www.w3.org/1999/xlink" ext-link-type="gen" xlink:href="OM680978" xlink:type="simple">OM680978</ext-link>; <abbrev xmlns:xlink="http://www.w3.org/1999/xlink" content-type="institution" xlink:title="Senckenberg Naturhistorische Sammlungen, Dresden, Germany" id="ABBRID0ET3BG" xlink:type="simple">SNSD</abbrev>. <bold><italic>Paratypes</italic></bold>: italy • 9 males, 8 females; same data as for holotype • 23 males, 11 females; Ischia, Serrara env.; <named-content xmlns:xlink="http://www.w3.org/1999/xlink" content-type="dwc:verbatimCoordinates" xlink:type="simple"><named-content content-type="geo-json" specific-use="{&#34;type&#34;:&#34;Point&#34;,&#34;coordinates&#34;:[13.886380,40.716660]}" id="NCID0E53BG" xlink:type="simple">40.71666°N, 13.88638°E</named-content></named-content>; 517 m alt.; 29 Jun 2019; D. Selnekovič leg.; ruderal habitat on road verge, on inflorescences of <italic><tp:taxon-name><tp:taxon-name-part taxon-name-part-type="genus" reg="Daucus">Daucus</tp:taxon-name-part><tp:taxon-name-part taxon-name-part-type="species" reg="carota">carota</tp:taxon-name-part></tp:taxon-name></italic>; GenBank: <ext-link xmlns:xlink="http://www.w3.org/1999/xlink" ext-link-type="gen" xlink:href="OM680977" xlink:type="simple">OM680977</ext-link>, <ext-link xmlns:xlink="http://www.w3.org/1999/xlink" ext-link-type="gen" xlink:href="OM680997" xlink:type="simple">OM680997</ext-link>, <ext-link xmlns:xlink="http://www.w3.org/1999/xlink" ext-link-type="gen" xlink:href="OM680998" xlink:type="simple">OM680998</ext-link>, <ext-link xmlns:xlink="http://www.w3.org/1999/xlink" ext-link-type="gen" xlink:href="OM681002" xlink:type="simple">OM681002</ext-link>, <ext-link xmlns:xlink="http://www.w3.org/1999/xlink" ext-link-type="gen" xlink:href="OM681019" xlink:type="simple">OM681019</ext-link> to <ext-link xmlns:xlink="http://www.w3.org/1999/xlink" ext-link-type="gen" xlink:href="OM681021" xlink:type="simple">OM681021</ext-link>; <abbrev xmlns:xlink="http://www.w3.org/1999/xlink" content-type="institution" xlink:title="Senckenberg Naturhistorische Sammlungen, Dresden, Germany" id="ABBRID0EM5BG" xlink:type="simple">SNSD</abbrev>.</p></tp:treatment-sec><tp:treatment-sec sec-type="Differential diagnosis" id="SECID0ER5BG"><title>Differential diagnosis.</title><p><italic><tp:taxon-name><tp:taxon-name-part taxon-name-part-type="genus" reg="Mordellistena">Mordellistena</tp:taxon-name-part><tp:taxon-name-part taxon-name-part-type="species" reg="platypoda">platypoda</tp:taxon-name-part></tp:taxon-name></italic> is included in the <italic><tp:taxon-name><tp:taxon-name-part taxon-name-part-type="genus" reg="Mordellistena">M.</tp:taxon-name-part><tp:taxon-name-part taxon-name-part-type="species" reg="micans">micans</tp:taxon-name-part></tp:taxon-name></italic> species group as defined by <xref ref-type="bibr" rid="B1">Batten (1977)</xref> on the basis of the following characters: the four first antennomeres are narrower and shorter than the following ones (Fig. <xref ref-type="fig" rid="F3">3D</xref>); hind tibia besides the subapical ctenidium with four lateral ctenidia that are more or less perpendicular to the dorsal edge of the tibia (Fig. <xref ref-type="fig" rid="F4">4A</xref>); only the first two metatarsomeres with lateral ctenidia (Fig. <xref ref-type="fig" rid="F4">4A</xref>); punctation of elytra not conspicuously coarse; metatibial spurs black. A rather unique character that separates the species from most of its congeners is the shape of pro- and mesotarsomeres, which are flattened and expanded. The entire male mesotarsus and the female pro- and mesotarsus are dilated apically (Figs <xref ref-type="fig" rid="F4">4D, E</xref>, <xref ref-type="fig" rid="F5">5A, B</xref>). Similarly formed tarsi are present in <italic><tp:taxon-name><tp:taxon-name-part taxon-name-part-type="genus" reg="Mordellistena">M.</tp:taxon-name-part><tp:taxon-name-part taxon-name-part-type="species" reg="rugipennis">rugipennis</tp:taxon-name-part></tp:taxon-name></italic> Schilsky, 1895 and <italic><tp:taxon-name><tp:taxon-name-part taxon-name-part-type="genus" reg="Mordellistena">M.</tp:taxon-name-part><tp:taxon-name-part taxon-name-part-type="species" reg="latitarsis">latitarsis</tp:taxon-name-part></tp:taxon-name></italic> Batten, 1983, both of which differ from <italic><tp:taxon-name><tp:taxon-name-part taxon-name-part-type="genus" reg="Mordellistena">M.</tp:taxon-name-part><tp:taxon-name-part taxon-name-part-type="species" reg="platypoda">platypoda</tp:taxon-name-part></tp:taxon-name></italic> in the entirely black vestiture and shape of the genitalia. Furthermore, <italic><tp:taxon-name><tp:taxon-name-part taxon-name-part-type="genus" reg="Mordellistena">M.</tp:taxon-name-part><tp:taxon-name-part taxon-name-part-type="species" reg="platypoda">platypoda</tp:taxon-name-part></tp:taxon-name></italic> is characterised by its large body dimensions (<abbrev xmlns:xlink="http://www.w3.org/1999/xlink" xlink:title="combination of head, pronotal and elytral lengths" id="ABBRID0ESBAI" xlink:type="simple">TL</abbrev>: ♂♂ 4.58–5.64 mm, ♀♀ 4.84–6.02 mm). Similarly large body is present within the <italic><tp:taxon-name><tp:taxon-name-part taxon-name-part-type="genus" reg="Mordellistena">M.</tp:taxon-name-part><tp:taxon-name-part taxon-name-part-type="species" reg="micans">micans</tp:taxon-name-part></tp:taxon-name></italic> species group only in <italic><tp:taxon-name><tp:taxon-name-part taxon-name-part-type="genus" reg="Mordellistena">M.</tp:taxon-name-part><tp:taxon-name-part taxon-name-part-type="species" reg="purpurascens">purpurascens</tp:taxon-name-part></tp:taxon-name></italic> A. Costa, 1854 (<abbrev xmlns:xlink="http://www.w3.org/1999/xlink" xlink:title="combination of head, pronotal and elytral lengths" id="ABBRID0EMCAI" xlink:type="simple">TL</abbrev>: ♂♂ 4.27–5.76 mm, ♀♀ 4.32–5.78 mm), <italic><tp:taxon-name><tp:taxon-name-part taxon-name-part-type="genus" reg="Mordellistena">M.</tp:taxon-name-part><tp:taxon-name-part taxon-name-part-type="species" reg="hirtipes">hirtipes</tp:taxon-name-part></tp:taxon-name></italic> Schilsky, 1895 (<abbrev xmlns:xlink="http://www.w3.org/1999/xlink" xlink:title="combination of head, pronotal and elytral lengths" id="ABBRID0E2CAI" xlink:type="simple">TL</abbrev>: ♂♂ 4.13–5.16 mm, ♀♀ 3.69–4.77 mm), and <italic><tp:taxon-name><tp:taxon-name-part taxon-name-part-type="genus" reg="Mordellistena">M.</tp:taxon-name-part><tp:taxon-name-part taxon-name-part-type="species" reg="austriaca">austriaca</tp:taxon-name-part></tp:taxon-name></italic> Schilsky, 1898 (<abbrev xmlns:xlink="http://www.w3.org/1999/xlink" xlink:title="combination of head, pronotal and elytral lengths" id="ABBRID0EKDAI" xlink:type="simple">TL</abbrev>: ♂♂ 3.85–5.37 mm, ♀♀ 3.67–5.33 mm). The latter species is separated from <italic><tp:taxon-name><tp:taxon-name-part taxon-name-part-type="genus" reg="Mordellistena">M.</tp:taxon-name-part><tp:taxon-name-part taxon-name-part-type="species" reg="platypoda">platypoda</tp:taxon-name-part></tp:taxon-name></italic> by almost square antennomeres 5–10, the lateral pronotal sides straight in the lateral aspect, the posterolateral pronotal angels obtuse, the elytra shorter (<abbrev xmlns:xlink="http://www.w3.org/1999/xlink" xlink:title="elytral length from scutellar apex to elytral apices along suture" id="ABBRID0EZDAI" xlink:type="simple">EL</abbrev>/<abbrev xmlns:xlink="http://www.w3.org/1999/xlink" xlink:title="maximum elytral width" id="ABBRID0E4DAI" xlink:type="simple">EW</abbrev> ratio ≤ 2.2), and the genitalia differently shaped.</p><fig id="F3" position="float" orientation="portrait"><object-id xmlns:xlink="http://www.w3.org/1999/xlink" content-type="doi" xlink:type="simple">10.3897/zookeys.1148.86845.figure3</object-id><object-id xmlns:xlink="http://www.w3.org/1999/xlink" content-type="arpha" xlink:type="simple">FA0742AB-80CD-55DB-8892-D2AC84BE1E95</object-id><label>Figure 3.</label><caption><p>Scanning electron microscope images of diagnostic characters <bold>A</bold><italic><tp:taxon-name><tp:taxon-name-part taxon-name-part-type="genus" reg="Mordellistena">Mordellistena</tp:taxon-name-part><tp:taxon-name-part taxon-name-part-type="species" reg="platypoda">platypoda</tp:taxon-name-part></tp:taxon-name></italic> Selnekovič, Goffová &amp; Kodada, sp. nov., male maxilla <bold>B</bold><italic><tp:taxon-name><tp:taxon-name-part taxon-name-part-type="genus" reg="Mordellistena">M.</tp:taxon-name-part><tp:taxon-name-part taxon-name-part-type="species" reg="platypoda">platypoda</tp:taxon-name-part></tp:taxon-name></italic>, female maxilla <bold>C</bold><italic><tp:taxon-name><tp:taxon-name-part taxon-name-part-type="genus" reg="Mordellistena">M.</tp:taxon-name-part><tp:taxon-name-part taxon-name-part-type="species" reg="purpurascens">purpurascens</tp:taxon-name-part></tp:taxon-name></italic> A. Costa, 1854, male maxilla <bold>D</bold><italic><tp:taxon-name><tp:taxon-name-part taxon-name-part-type="genus" reg="Mordellistena">M.</tp:taxon-name-part><tp:taxon-name-part taxon-name-part-type="species" reg="platypoda">platypoda</tp:taxon-name-part></tp:taxon-name></italic>, male antenna (basal part) <bold>E</bold><italic><tp:taxon-name><tp:taxon-name-part taxon-name-part-type="genus" reg="Mordellistena">M.</tp:taxon-name-part><tp:taxon-name-part taxon-name-part-type="species" reg="platypoda">platypoda</tp:taxon-name-part></tp:taxon-name></italic>, male antenna (apical part).</p></caption><graphic xmlns:xlink="http://www.w3.org/1999/xlink" xlink:href="zookeys-1148-041_article-86845__-g003.jpg" position="float" orientation="portrait" xlink:type="simple" id="oo_809700.jpg"><uri content-type="original_file" xlink:type="simple">https://binary.pensoft.net/fig/809700</uri></graphic></fig><fig id="F4" position="float" orientation="portrait"><object-id xmlns:xlink="http://www.w3.org/1999/xlink" content-type="doi" xlink:type="simple">10.3897/zookeys.1148.86845.figure4</object-id><object-id xmlns:xlink="http://www.w3.org/1999/xlink" content-type="arpha" xlink:type="simple">890E52AB-D644-5118-BB98-E0EE4F1174D2</object-id><label>Figure 4.</label><caption><p>Scanning electron microscope images of diagnostic characters <bold>A</bold><italic><tp:taxon-name><tp:taxon-name-part taxon-name-part-type="genus" reg="Mordellistena">Mordellistena</tp:taxon-name-part><tp:taxon-name-part taxon-name-part-type="species" reg="platypoda">platypoda</tp:taxon-name-part></tp:taxon-name></italic> Selnekovič, Goffová &amp; Kodada, sp. nov., male hind leg, lateral view <bold>B</bold><italic><tp:taxon-name><tp:taxon-name-part taxon-name-part-type="genus" reg="Mordellistena">M.</tp:taxon-name-part><tp:taxon-name-part taxon-name-part-type="species" reg="platypoda">platypoda</tp:taxon-name-part></tp:taxon-name></italic>, male protibia <bold>C</bold><italic><tp:taxon-name><tp:taxon-name-part taxon-name-part-type="genus" reg="Mordellistena">M.</tp:taxon-name-part><tp:taxon-name-part taxon-name-part-type="species" reg="purpurascens">purpurascens</tp:taxon-name-part></tp:taxon-name></italic> A. Costa, 1854, male protibia <bold>D</bold><italic><tp:taxon-name><tp:taxon-name-part taxon-name-part-type="genus" reg="Mordellistena">M.</tp:taxon-name-part><tp:taxon-name-part taxon-name-part-type="species" reg="platypoda">platypoda</tp:taxon-name-part></tp:taxon-name></italic>, male protarsus <bold>E</bold><italic><tp:taxon-name><tp:taxon-name-part taxon-name-part-type="genus" reg="Mordellistena">M.</tp:taxon-name-part><tp:taxon-name-part taxon-name-part-type="species" reg="platypoda">platypoda</tp:taxon-name-part></tp:taxon-name></italic>, female protarsus <bold>F</bold><italic><tp:taxon-name><tp:taxon-name-part taxon-name-part-type="genus" reg="Mordellistena">M.</tp:taxon-name-part><tp:taxon-name-part taxon-name-part-type="species" reg="platypoda">platypoda</tp:taxon-name-part></tp:taxon-name></italic>, mesal portion of male right elytron <bold>G</bold><italic><tp:taxon-name><tp:taxon-name-part taxon-name-part-type="genus" reg="Mordellistena">M.</tp:taxon-name-part><tp:taxon-name-part taxon-name-part-type="species" reg="platypoda">platypoda</tp:taxon-name-part></tp:taxon-name></italic>, left paramere, mesal view, white triangle points to a cluster of sensilla campaniformia shown in image <bold>I</bold>; <bold>H</bold><italic><tp:taxon-name><tp:taxon-name-part taxon-name-part-type="genus" reg="Mordellistena">M.</tp:taxon-name-part><tp:taxon-name-part taxon-name-part-type="species" reg="platypoda">platypoda</tp:taxon-name-part></tp:taxon-name></italic>, right paramere, mesal view <bold>I</bold><italic><tp:taxon-name><tp:taxon-name-part taxon-name-part-type="genus" reg="Mordellistena">M.</tp:taxon-name-part><tp:taxon-name-part taxon-name-part-type="species" reg="platypoda">platypoda</tp:taxon-name-part></tp:taxon-name></italic>, cluster of sensilla campaniformia on left paramere. Abbreviation: sc = sensillum campaniformium.</p></caption><graphic xmlns:xlink="http://www.w3.org/1999/xlink" xlink:href="zookeys-1148-041_article-86845__-g004.jpg" position="float" orientation="portrait" xlink:type="simple" id="oo_809701.jpg"><uri content-type="original_file" xlink:type="simple">https://binary.pensoft.net/fig/809701</uri></graphic></fig><fig id="F5" position="float" orientation="portrait"><object-id xmlns:xlink="http://www.w3.org/1999/xlink" content-type="doi" xlink:type="simple">10.3897/zookeys.1148.86845.figure5</object-id><object-id xmlns:xlink="http://www.w3.org/1999/xlink" content-type="arpha" xlink:type="simple">182287A6-4872-518B-8EE7-C1F068BBC787</object-id><label>Figure 5.</label><caption><p><bold>A</bold><italic><tp:taxon-name><tp:taxon-name-part taxon-name-part-type="genus" reg="Mordellistena">Mordellistena</tp:taxon-name-part><tp:taxon-name-part taxon-name-part-type="species" reg="platypoda">platypoda</tp:taxon-name-part></tp:taxon-name></italic> Selnekovič, Goffová &amp; Kodada, sp. nov., male protarsus <bold>B</bold><italic><tp:taxon-name><tp:taxon-name-part taxon-name-part-type="genus" reg="Mordellistena">M.</tp:taxon-name-part><tp:taxon-name-part taxon-name-part-type="species" reg="platypoda">platypoda</tp:taxon-name-part></tp:taxon-name></italic>, female protarsus <bold>C</bold><italic><tp:taxon-name><tp:taxon-name-part taxon-name-part-type="genus" reg="Mordellistena">M.</tp:taxon-name-part><tp:taxon-name-part taxon-name-part-type="species" reg="purpurascens">purpurascens</tp:taxon-name-part></tp:taxon-name></italic> A. Costa, 1854, male protarsus <bold>D</bold><italic><tp:taxon-name><tp:taxon-name-part taxon-name-part-type="genus" reg="Mordellistena">M.</tp:taxon-name-part><tp:taxon-name-part taxon-name-part-type="species" reg="platypoda">platypoda</tp:taxon-name-part></tp:taxon-name></italic>, phallobase <bold>E</bold><italic><tp:taxon-name><tp:taxon-name-part taxon-name-part-type="genus" reg="Mordellistena">M.</tp:taxon-name-part><tp:taxon-name-part taxon-name-part-type="species" reg="platypoda">platypoda</tp:taxon-name-part></tp:taxon-name></italic> male sternite VIII <bold>F</bold><italic><tp:taxon-name><tp:taxon-name-part taxon-name-part-type="genus" reg="Mordellistena">M.</tp:taxon-name-part><tp:taxon-name-part taxon-name-part-type="species" reg="platypoda">platypoda</tp:taxon-name-part></tp:taxon-name></italic>, male tergite VIII <bold>G</bold><italic><tp:taxon-name><tp:taxon-name-part taxon-name-part-type="genus" reg="Mordellistena">M.</tp:taxon-name-part><tp:taxon-name-part taxon-name-part-type="species" reg="platypoda">platypoda</tp:taxon-name-part></tp:taxon-name></italic>, male sternite IX <bold>H</bold><italic><tp:taxon-name><tp:taxon-name-part taxon-name-part-type="genus" reg="Mordellistena">M.</tp:taxon-name-part><tp:taxon-name-part taxon-name-part-type="species" reg="platypoda">platypoda</tp:taxon-name-part></tp:taxon-name></italic>, male tergites IX and X <bold>I</bold><italic><tp:taxon-name><tp:taxon-name-part taxon-name-part-type="genus" reg="Mordellistena">M.</tp:taxon-name-part><tp:taxon-name-part taxon-name-part-type="species" reg="platypoda">platypoda</tp:taxon-name-part></tp:taxon-name></italic>, female sternite VIII <bold>J</bold><italic><tp:taxon-name><tp:taxon-name-part taxon-name-part-type="genus" reg="Mordellistena">M.</tp:taxon-name-part><tp:taxon-name-part taxon-name-part-type="species" reg="platypoda">platypoda</tp:taxon-name-part></tp:taxon-name></italic>, female tergite VIII <bold>K</bold><italic><tp:taxon-name><tp:taxon-name-part taxon-name-part-type="genus" reg="Mordellistena">M.</tp:taxon-name-part><tp:taxon-name-part taxon-name-part-type="species" reg="platypoda">platypoda</tp:taxon-name-part></tp:taxon-name></italic>, penis. Scale bars: 0.1 mm.</p></caption><graphic xmlns:xlink="http://www.w3.org/1999/xlink" xlink:href="zookeys-1148-041_article-86845__-g005.jpg" position="float" orientation="portrait" xlink:type="simple" id="oo_809702.jpg"><uri content-type="original_file" xlink:type="simple">https://binary.pensoft.net/fig/809702</uri></graphic></fig><p><italic><tp:taxon-name><tp:taxon-name-part taxon-name-part-type="genus" reg="Mordellistena">Mordellistena</tp:taxon-name-part><tp:taxon-name-part taxon-name-part-type="species" reg="platypoda">platypoda</tp:taxon-name-part></tp:taxon-name></italic> most closely resembles a sympatric species <italic><tp:taxon-name><tp:taxon-name-part taxon-name-part-type="genus" reg="Mordellistena">M.</tp:taxon-name-part><tp:taxon-name-part taxon-name-part-type="species" reg="purpurascens">purpurascens</tp:taxon-name-part></tp:taxon-name></italic> but differs in paler vestiture, weakly expanded male second maxillary palpomere, with few long setae (Fig. <xref ref-type="fig" rid="F3">3A</xref>) compared to strongly expanded, with numerous long setae in <italic><tp:taxon-name><tp:taxon-name-part taxon-name-part-type="genus" reg="Mordellistena">M.</tp:taxon-name-part><tp:taxon-name-part taxon-name-part-type="species" reg="purpurascens">purpurascens</tp:taxon-name-part></tp:taxon-name></italic> (Fig. <xref ref-type="fig" rid="F3">3C</xref>), weakly expanded male protibia, with few inconspicuous extended setae (Fig. <xref ref-type="fig" rid="F4">4B</xref>) compared to strongly expanded, with conspicuous long setae in <italic><tp:taxon-name><tp:taxon-name-part taxon-name-part-type="genus" reg="Mordellistena">M.</tp:taxon-name-part><tp:taxon-name-part taxon-name-part-type="species" reg="purpurascens">purpurascens</tp:taxon-name-part></tp:taxon-name></italic> (Fig. <xref ref-type="fig" rid="F4">4C</xref>), protarsus expanded in both sexes and distinctly dilated apically in females (Fig. <xref ref-type="fig" rid="F5">5A, B</xref>) compared to weakly narrowed apically in <italic><tp:taxon-name><tp:taxon-name-part taxon-name-part-type="genus" reg="Mordellistena">M.</tp:taxon-name-part><tp:taxon-name-part taxon-name-part-type="species" reg="purpurascens">purpurascens</tp:taxon-name-part></tp:taxon-name></italic> (Fig. <xref ref-type="fig" rid="F5">5C</xref>), elytra longer, with <abbrev xmlns:xlink="http://www.w3.org/1999/xlink" xlink:title="elytral length from scutellar apex to elytral apices along suture" id="ABBRID0EASAI" xlink:type="simple">EL</abbrev>/<abbrev xmlns:xlink="http://www.w3.org/1999/xlink" xlink:title="maximum elytral width" id="ABBRID0EESAI" xlink:type="simple">EW</abbrev> ratio: ♂♂ 2.31–2.64, ♀♀ 2.22–2.40 compared to ♂♂ 1.97–2.23, ♀♀ 1.83–2.15 in <italic><tp:taxon-name><tp:taxon-name-part taxon-name-part-type="genus" reg="Mordellistena">M.</tp:taxon-name-part><tp:taxon-name-part taxon-name-part-type="species" reg="purpurascens">purpurascens</tp:taxon-name-part></tp:taxon-name></italic>, and parameres distinctly shorter and differently shaped (Figs <xref ref-type="fig" rid="F4">4G, H</xref>, <xref ref-type="fig" rid="F5">5B</xref>; <abbrev xmlns:xlink="http://www.w3.org/1999/xlink" xlink:title="elytral length from scutellar apex to elytral apices along suture" id="ABBRID0E2SAI" xlink:type="simple">EL</abbrev>/<abbrev xmlns:xlink="http://www.w3.org/1999/xlink" xlink:title="maximum left paramere length" id="ABBRID0E6SAI" xlink:type="simple">LPrL</abbrev> ratio: 7.09–8.59, <abbrev xmlns:xlink="http://www.w3.org/1999/xlink" xlink:title="elytral length from scutellar apex to elytral apices along suture" id="ABBRID0EDTAI" xlink:type="simple">EL</abbrev>/<abbrev xmlns:xlink="http://www.w3.org/1999/xlink" xlink:title="maximum right paramere length" id="ABBRID0EHTAI" xlink:type="simple">RPrL</abbrev> ratio: 9.67–12.08) than in <italic><tp:taxon-name><tp:taxon-name-part taxon-name-part-type="genus" reg="Mordellistena">M.</tp:taxon-name-part><tp:taxon-name-part taxon-name-part-type="species" reg="purpurascens">purpurascens</tp:taxon-name-part></tp:taxon-name></italic> (<abbrev xmlns:xlink="http://www.w3.org/1999/xlink" xlink:title="elytral length from scutellar apex to elytral apices along suture" id="ABBRID0EWTAI" xlink:type="simple">EL</abbrev>/<abbrev xmlns:xlink="http://www.w3.org/1999/xlink" xlink:title="maximum left paramere length" id="ABBRID0E1TAI" xlink:type="simple">LPrL</abbrev> ratio: 4.42–5.84, <abbrev xmlns:xlink="http://www.w3.org/1999/xlink" xlink:title="elytral length from scutellar apex to elytral apices along suture" id="ABBRID0E5TAI" xlink:type="simple">EL</abbrev>/<abbrev xmlns:xlink="http://www.w3.org/1999/xlink" xlink:title="maximum right paramere length" id="ABBRID0ECUAI" xlink:type="simple">RPrL</abbrev> ratio: 5.57–6.94; see <xref ref-type="bibr" rid="B37">Selnekovič and Kodada 2019</xref>: fig. 7). <italic><tp:taxon-name><tp:taxon-name-part taxon-name-part-type="genus" reg="Mordellistena">Mordellistena</tp:taxon-name-part><tp:taxon-name-part taxon-name-part-type="species" reg="tenuicornis">tenuicornis</tp:taxon-name-part></tp:taxon-name></italic> Schilsky, 1899 is separated from <italic><tp:taxon-name><tp:taxon-name-part taxon-name-part-type="genus" reg="Mordellistena">M.</tp:taxon-name-part><tp:taxon-name-part taxon-name-part-type="species" reg="platypoda">platypoda</tp:taxon-name-part></tp:taxon-name></italic> by the presence of two or three lateral ctenidia on the third metatarsomere, antennomeres 5–10 ca. 2.0× longer than wide, and pygidium distinctly longer and more slender.</p><p>The results of the <abbrev xmlns:xlink="http://www.w3.org/1999/xlink" xlink:title="cytochrome c oxidase subunit I" id="ABBRID0ECVAI" xlink:type="simple">COI</abbrev> gene analyses show the close relationship of <italic><tp:taxon-name><tp:taxon-name-part taxon-name-part-type="genus" reg="Mordellistena">M.</tp:taxon-name-part><tp:taxon-name-part taxon-name-part-type="species" reg="platypoda">platypoda</tp:taxon-name-part></tp:taxon-name></italic> with <italic><tp:taxon-name><tp:taxon-name-part taxon-name-part-type="genus" reg="Mordellistena">M.</tp:taxon-name-part><tp:taxon-name-part taxon-name-part-type="species" reg="tarsata">tarsata</tp:taxon-name-part></tp:taxon-name></italic> Mulsant, 1856, with <italic>p</italic>-distances of 8.21–8.97%. The two species are easily distinguished by the colouration of the dorsal vestiture, which is black with a greenish lustre in <italic><tp:taxon-name><tp:taxon-name-part taxon-name-part-type="genus" reg="Mordellistena">M.</tp:taxon-name-part><tp:taxon-name-part taxon-name-part-type="species" reg="tarsata">tarsata</tp:taxon-name-part></tp:taxon-name></italic> compared to yellowish in <italic><tp:taxon-name><tp:taxon-name-part taxon-name-part-type="genus" reg="Mordellistena">M.</tp:taxon-name-part><tp:taxon-name-part taxon-name-part-type="species" reg="platypoda">platypoda</tp:taxon-name-part></tp:taxon-name></italic> (Fig. <xref ref-type="fig" rid="F1">1</xref>), the presence of two lateral ctenidia on the third metatarsomere in <italic><tp:taxon-name><tp:taxon-name-part taxon-name-part-type="genus" reg="Mordellistena">M.</tp:taxon-name-part><tp:taxon-name-part taxon-name-part-type="species" reg="tarsata">tarsata</tp:taxon-name-part></tp:taxon-name></italic> compared to the absence of lateral ctenidia on the segment in <italic><tp:taxon-name><tp:taxon-name-part taxon-name-part-type="genus" reg="Mordellistena">M.</tp:taxon-name-part><tp:taxon-name-part taxon-name-part-type="species" reg="platypoda">platypoda</tp:taxon-name-part></tp:taxon-name></italic>, the presence of a conspicuous cluster of long setae in the proximal portion of the male protibia in <italic><tp:taxon-name><tp:taxon-name-part taxon-name-part-type="genus" reg="Mordellistena">M.</tp:taxon-name-part><tp:taxon-name-part taxon-name-part-type="species" reg="tarsata">tarsata</tp:taxon-name-part></tp:taxon-name></italic> compared to few elongated setae in in <italic><tp:taxon-name><tp:taxon-name-part taxon-name-part-type="genus" reg="Mordellistena">M.</tp:taxon-name-part><tp:taxon-name-part taxon-name-part-type="species" reg="platypoda">platypoda</tp:taxon-name-part></tp:taxon-name></italic>, and the different shape of the parameres.</p></tp:treatment-sec><tp:treatment-sec sec-type="description" id="SECID0EEYAI"><title>Description.</title><p>Measurements (in mm; ♂♂ <italic>n</italic> = 33, ♀♀ <italic>n</italic> = 21): <abbrev xmlns:xlink="http://www.w3.org/1999/xlink" xlink:title="combination of head, pronotal and elytral lengths" id="ABBRID0EOYAI" xlink:type="simple">TL</abbrev>: ♂♂ 4.58–5.64 (5.25 ± 0.26), ♀♀ 4.84–6.02 (5.56 ± 0.31); <abbrev xmlns:xlink="http://www.w3.org/1999/xlink" xlink:title="head length from anterior clypeal margin to occipital carina along midline" id="ABBRID0ESYAI" xlink:type="simple">HL</abbrev>: ♂♂ 0.81–1.01 (0.92 ± 0.05), ♀♀ 0.84–1.06 (0.97 ± 0.06); <abbrev xmlns:xlink="http://www.w3.org/1999/xlink" xlink:title="maximum head width" id="ABBRID0EWYAI" xlink:type="simple">HW</abbrev>: ♂♂ 0.94–1.17 (1.07 ± 0.05), ♀♀ 0.95–1.19 (1.10 ± 0.06); <abbrev xmlns:xlink="http://www.w3.org/1999/xlink" xlink:title="pronotal length along midline" id="ABBRID0E1YAI" xlink:type="simple">PL</abbrev>: ♂♂ 0.98–1.25 (1.14 ± 0.06), ♀♀ 1.06–1.33 (1.22 ± 0.08); <abbrev xmlns:xlink="http://www.w3.org/1999/xlink" xlink:title="maximum pronotal width" id="ABBRID0E5YAI" xlink:type="simple">PW</abbrev>: ♂♂ 1.10–1.46 (1.32 ± 0.08), ♀♀ 1.19–1.57 (1.42 ± 0.10); <abbrev xmlns:xlink="http://www.w3.org/1999/xlink" xlink:title="elytral length from scutellar apex to elytral apices along suture" id="ABBRID0ECZAI" xlink:type="simple">EL</abbrev>: ♂♂ 2.75–3.50 (3.18 ± 0.18), ♀♀ 2.92–3.67 (3.37 ± 0.19); <abbrev xmlns:xlink="http://www.w3.org/1999/xlink" xlink:title="maximum elytral width" id="ABBRID0EGZAI" xlink:type="simple">EW</abbrev>: ♂♂ 1.13–1.42 (1.31 ± 0.07), ♀♀ 1.25–1.54 (1.45 ± 0.08); <abbrev xmlns:xlink="http://www.w3.org/1999/xlink" xlink:title="maximum right paramere length" id="ABBRID0EKZAI" xlink:type="simple">RPrL</abbrev>: 0.27–0.32 (0.29–0.01); <abbrev xmlns:xlink="http://www.w3.org/1999/xlink" xlink:title="maximum left paramere length" id="ABBRID0EOZAI" xlink:type="simple">LPrL</abbrev>: 0.36–0.43 (0.40 ± 0.02).</p><p>Body elongated, wedge-shaped, widest in anterior half of elytra (Fig. <xref ref-type="fig" rid="F1">1</xref>). Dorsum slightly convex, venter strongly so. Entire body surface uniformly black, except for reddish brown anteclypeus. Vestiture consisting of decumbent lanceolate setae (Fig. <xref ref-type="fig" rid="F4">4F</xref>); yellowish, darkened before elytral apices and along posterior margin of ventrites 4 and 5.</p><p>Head large, transverse, moderately convex dorsally, with highest point behind middle of eyes (lateral aspect), <abbrev xmlns:xlink="http://www.w3.org/1999/xlink" xlink:title="maximum head width" id="ABBRID0E5ZAI" xlink:type="simple">HW</abbrev>/<abbrev xmlns:xlink="http://www.w3.org/1999/xlink" xlink:title="head length from anterior clypeal margin to occipital carina along midline" id="ABBRID0EC1AI" xlink:type="simple">HL</abbrev> ratio: ♂♂ 1.09–1.23 (1.16 ± 0.03), ♀♀1.01–1.23 (1.13 ± 0.05); occipital carina convex; integument weakly microreticulate, weakly iridescent, with small round setiferous punctures. Eyes broadly oval, vertical diameter ca. 1.3× horizontal diameter; posteriorly reaching to occipital margin; finely faceted; interfacetal setae longer than facet diameter. Anterior clypeal edge weakly convex. Labrum transverse, densely setose, anterior edge weakly convex. Antenna weakly serrate (Fig. <xref ref-type="fig" rid="F3">3D, E</xref>); antennomeres 1–4 shorter and narrower than following segments; scape cylindrical, little longer than wide; pedicel cylindrical, little longer than scape; antennomere 3 little longer than wide, expanded distally; antennomere 4 little longer than 3; antennomeres 5–10 in both sexes 1.6–1.7× as long as wide; antennomere 11 oval, ca. 2.2× as long as wide; all antennomeres covered with decumbent sensilla chaetica; antennomeres 5–10 each with several long and erect sensilla trichoidea apico-laterally (Fig. <xref ref-type="fig" rid="F3">3D, E</xref>). Galea short, with spatulate sensilla and sensilla chaetica apically (Fig. <xref ref-type="fig" rid="F3">3A, B</xref>). Lacinia with numerous sensilla chaetica apically and row of sensilla chaetica along mesal margin (Fig. <xref ref-type="fig" rid="F3">3A, B</xref>). Maxillary palpomere 2 subcylindrical, weakly expanded distally, in males little wider and with somewhat longer sensilla chaetica than in females (Fig. <xref ref-type="fig" rid="F3">3A, B</xref>); terminal maxillary palpomere scalene triangular, mesal angle in middle or in anterior half, numerous decumbent sensilla chaetica and several erect sensilla chaetica over entire surface, several sensilla placoidea before distal margin.</p><p>Pronotum 1.1–1.2× as wide as long, widest behind middle, moderately convex; surface microreticulate, densely covered with lanceolate setae, punctures larger than those on head; anterior edge convex in middle, anterolateral angles broadly rounded; lateral carinae sinuate in lateral aspect; posterior edge sinuate, posterolateral angles rectangular in lateral aspect. Scutellar shield triangular, densely setose. Elytra widest between first and second quarter, <abbrev xmlns:xlink="http://www.w3.org/1999/xlink" xlink:title="elytral length from scutellar apex to elytral apices along suture" id="ABBRID0E31AI" xlink:type="simple">EL</abbrev>/<abbrev xmlns:xlink="http://www.w3.org/1999/xlink" xlink:title="maximum elytral width" id="ABBRID0EA2AI" xlink:type="simple">EW</abbrev> ratio: ♂♂ 2.31–2.64 (2.43 ± 0.07), ♀♀ 2.22–2.40 (2.32 ± 0.05); apices separately rounded; surface microreticulate, densely covered with decumbent lanceolate setae, punctures coarser than those on pronotum. Hindwing as in Fig. <xref ref-type="fig" rid="F6">6A</xref>. Mesoventral process about as wide as mesotibia. Metaventral discrimen apparent. Metanepisternum ca. 2.3× longer than greatest width, narrowed posteriorly. Metendosternite as in Fig. <xref ref-type="fig" rid="F6">6C</xref>. Protibia ca. 1.1× longer than protarsus; in males weakly expanded proximally and with few inconspicuous extended setae (Fig. <xref ref-type="fig" rid="F4">4B</xref>). Protarsus expanded and flat in both sexes, weakly dilated distally in females (Figs <xref ref-type="fig" rid="F4">4D, E</xref>, <xref ref-type="fig" rid="F5">5A, B</xref>); protarsomere 1 little shorter than three following tarsomeres combined; penultimate protarsomere weakly expanded distally, with apical edge concave; each protarsal claw with four denticles. Mesotibia ca. 0.8× as long as mesotarsus. Mesotarsus dilated distally in both sexes; first mesotarsomere nearly as long as three subsequent tarsomeres combined. Metatibia with short subapical ctenidium and four lateral ctenidia nearly perpendicular to dorsal tibial edge, proximal ctenidium often rudimentary (Fig. <xref ref-type="fig" rid="F4">4A</xref>); outer terminal spur ca. 0.75× as long as inner one. Metatarsomere 1 with four or five lateral ctenidia; metatarsomere 2 with two lateral ctenidia; metatarsomeres 3 and 4 without lateral ctenidia (Fig. <xref ref-type="fig" rid="F4">4A</xref>).</p><fig id="F6" position="float" orientation="portrait"><object-id xmlns:xlink="http://www.w3.org/1999/xlink" content-type="doi" xlink:type="simple">10.3897/zookeys.1148.86845.figure6</object-id><object-id xmlns:xlink="http://www.w3.org/1999/xlink" content-type="arpha" xlink:type="simple">764C9E2F-9FCF-5B93-81E4-D70FFC6093B9</object-id><label>Figure 6.</label><caption><p><italic><tp:taxon-name><tp:taxon-name-part taxon-name-part-type="genus" reg="Mordellistena">Mordellistena</tp:taxon-name-part><tp:taxon-name-part taxon-name-part-type="species" reg="platypoda">platypoda</tp:taxon-name-part></tp:taxon-name></italic> Selnekovič, Goffová &amp; Kodada, sp. nov., paratype <bold>A</bold> male right hindwing <bold>B</bold> parameres <bold>C</bold> metendosternite. Scale bars: 0.1 mm.</p></caption><graphic xmlns:xlink="http://www.w3.org/1999/xlink" xlink:href="zookeys-1148-041_article-86845__-g006.jpg" position="float" orientation="portrait" xlink:type="simple" id="oo_809703.jpg"><uri content-type="original_file" xlink:type="simple">https://binary.pensoft.net/fig/809703</uri></graphic></fig><fig id="F7" position="float" orientation="portrait"><object-id xmlns:xlink="http://www.w3.org/1999/xlink" content-type="doi" xlink:type="simple">10.3897/zookeys.1148.86845.figure7</object-id><object-id xmlns:xlink="http://www.w3.org/1999/xlink" content-type="arpha" xlink:type="simple">1CF7D311-99CC-503C-848D-064ABCD1DAE0</object-id><label>Figure 7.</label><caption><p>Habitats of <italic><tp:taxon-name><tp:taxon-name-part taxon-name-part-type="genus" reg="Mordellistena">Mordellistena</tp:taxon-name-part><tp:taxon-name-part taxon-name-part-type="species" reg="platypoda">platypoda</tp:taxon-name-part></tp:taxon-name></italic> Selnekovič, Goffová &amp; Kodada, sp. nov. near Serrara village, Ischia, Italy <bold>A, B</bold> type locality, slopes with Mediterranean grassland communities (<named-content xmlns:xlink="http://www.w3.org/1999/xlink" content-type="dwc:verbatimCoordinates" xlink:type="simple"><named-content content-type="geo-json" specific-use="{&#34;type&#34;:&#34;Point&#34;,&#34;coordinates&#34;:[13.883050,40.721380]}" id="NCID0EW4AI" xlink:type="simple">40.72138°N, 13.88305°E</named-content></named-content>) <bold>C, D</bold> ruderal communities with <italic><tp:taxon-name><tp:taxon-name-part taxon-name-part-type="genus" reg="Daucus">Daucus</tp:taxon-name-part><tp:taxon-name-part taxon-name-part-type="species" reg="carota">carota</tp:taxon-name-part></tp:taxon-name></italic> Linnaeus along road (<named-content xmlns:xlink="http://www.w3.org/1999/xlink" content-type="dwc:verbatimCoordinates" xlink:type="simple"><named-content content-type="geo-json" specific-use="{&#34;type&#34;:&#34;Point&#34;,&#34;coordinates&#34;:[13.886380,40.716660]}" id="NCID0EL5AI" xlink:type="simple">40.71666°N, 13.88638°E</named-content></named-content>).</p></caption><graphic xmlns:xlink="http://www.w3.org/1999/xlink" xlink:href="zookeys-1148-041_article-86845__-g007.jpg" position="float" orientation="portrait" xlink:type="simple" id="oo_809704.jpg"><uri content-type="original_file" xlink:type="simple">https://binary.pensoft.net/fig/809704</uri></graphic></fig><p>Abdominal ventrite 1 longer than ventrite 2; ventrite 5 with arcuate apical edge. Pygidium long, conical, narrowly truncate at apex, <abbrev xmlns:xlink="http://www.w3.org/1999/xlink" xlink:title="elytral length from scutellar apex to elytral apices along suture" id="ABBRID0EX5AI" xlink:type="simple">EL</abbrev>/<abbrev xmlns:xlink="http://www.w3.org/1999/xlink" xlink:title="maximum pygidial length" id="ABBRID0E25AI" xlink:type="simple">PygL</abbrev> ratio: ♂♂ 1.75–2.03 (1.87 ± 0.06), ♀♀ 2.12–2.35 (2.21 ± 0.06). Male tergite VIII deeply emarginate on posterior edge, setose apically (Fig. <xref ref-type="fig" rid="F6">6F</xref>); female tergite VIII divided by longitudinal suture basally (Fig. <xref ref-type="fig" rid="F5">5J</xref>), setose apically. Male sternite VIII strongly produced in middle of posterior edge, with long setae (Fig. <xref ref-type="fig" rid="F5">5E</xref>); female sternite VIII produced in middle of posterior edge, setose (Fig. <xref ref-type="fig" rid="F5">5H</xref>), anterior median strut short, narrowly elliptical. Male tergite IX completely divided into two parts, each with narrow basal projection (Fig. <xref ref-type="fig" rid="F5">5H</xref>). Male sternite IX narrow, strongly sclerotised at lateral edges, expanded before apex, with several sensilla trichoidea (Fig. <xref ref-type="fig" rid="F5">5G</xref>). Male tergite X divided into two parts, partly fused to tergite IX (Fig. <xref ref-type="fig" rid="F5">5H</xref>). Phallobase forming sheath around penis; tubular part short; anterior struts ca. 3.1× as long as tubular part; dorsal apodeme strongly sclerotised, lateral edges even (Fig. <xref ref-type="fig" rid="F5">5D</xref>). Parameres as in Figs <xref ref-type="fig" rid="F4">4G, H</xref>, <xref ref-type="fig" rid="F6">6B</xref>: left paramere longer than right one, <abbrev xmlns:xlink="http://www.w3.org/1999/xlink" xlink:title="elytral length from scutellar apex to elytral apices along suture" id="ABBRID0EHABI" xlink:type="simple">EL</abbrev>/<abbrev xmlns:xlink="http://www.w3.org/1999/xlink" xlink:title="maximum left paramere length" id="ABBRID0ELABI" xlink:type="simple">LPrL</abbrev> ratio: 7.09–8.59 (7.97 ± 0.41), dorsal process moderately dilated and obliquely truncate apically, with numerous sensilla trichoidea, ventral process shorter than dorsal one, slightly bent dorsad, narrowly rounded apically, median process short, produced ventrad, cluster of approximately nine sensilla campaniformia present above dorsal edge of median process (Figs <xref ref-type="fig" rid="F4">4I</xref>, <xref ref-type="fig" rid="F6">6B</xref>); left paramere with dorsal process subtruncate apically, with trichoid and campaniform sensilla, ventral process slightly shorter than dorsal one, bent dorsad, subtruncate at apex, <abbrev xmlns:xlink="http://www.w3.org/1999/xlink" xlink:title="elytral length from scutellar apex to elytral apices along suture" id="ABBRID0EXABI" xlink:type="simple">EL</abbrev>/<abbrev xmlns:xlink="http://www.w3.org/1999/xlink" xlink:title="maximum right paramere length" id="ABBRID0E2ABI" xlink:type="simple">RPrL</abbrev> ratio: 9.67–12.08 (10.92 ± 0.58). Penis long, narrow, weakly expanded before apex (Fig. <xref ref-type="fig" rid="F5">5K</xref>). Ovipositor: proctiger moderately long, with sclerotised lateral baculi; paraprocts slightly shorter than gonocoxites, with sclerotised baculi; gonocoxites ventrally divided, setose, with oblique basal baculi; gonostyli attached subapically, each with two trichoid sensilla at apex.</p></tp:treatment-sec><tp:treatment-sec sec-type="Secondary sexual dimorphism" id="SECID0EDBBI"><title>Secondary sexual dimorphism.</title><p>Females are on average slightly larger than males. Males are more slender than females (Fig. <xref ref-type="fig" rid="F1">1</xref>). The second maxillary palpomere has longer setae in males than in females (Fig. <xref ref-type="fig" rid="F3">3A, B</xref>). Terminal maxillary palpomere is slightly narrower in females (Fig. <xref ref-type="fig" rid="F3">3A, B</xref>). The male protibia bears several elongate setae in proximal half (Fig. <xref ref-type="fig" rid="F4">4B</xref>), while the female protibia is uniformly setose. Male protarsomeres bear numerous thick setae oriented mesoventrad (Figs <xref ref-type="fig" rid="F4">4D</xref>, <xref ref-type="fig" rid="F5">5A</xref>). Protarsus and mesotarsus are more strongly dilated distally in females (Figs <xref ref-type="fig" rid="F4">4D, E</xref>, <xref ref-type="fig" rid="F5">5A, B</xref>).</p></tp:treatment-sec><tp:treatment-sec sec-type="DNA sequences" id="SECID0EJCBI"><title>DNA sequences.</title><p>Partial <abbrev xmlns:xlink="http://www.w3.org/1999/xlink" xlink:title="cytochrome c oxidase subunit I" id="ABBRID0EPCBI" xlink:type="simple">COI</abbrev> gene sequences of holotype and eight paratypes were submitted to GenBank (<ext-link xmlns:xlink="http://www.w3.org/1999/xlink" xlink:href="https://www.ncbi.nlm.nih.gov/genbank/" ext-link-type="uri" xlink:type="simple">https://www.ncbi.nlm.nih.gov/genbank/</ext-link>). The accession numbers are listed in Table <xref ref-type="table" rid="T1">1</xref>.</p></tp:treatment-sec><tp:treatment-sec sec-type="etymology" id="SECID0E3CBI"><title>Etymology.</title><p>The specific epithet is derived from the Greek words <italic>πλατύς</italic> (platýs), meaning wide, broad, and <italic>πόδι</italic> (pódi) meaning foot. It refers to the expanded pro- and mesotarsi, an unusual condition that separates <italic><tp:taxon-name><tp:taxon-name-part taxon-name-part-type="genus" reg="Mordellistena">M.</tp:taxon-name-part><tp:taxon-name-part taxon-name-part-type="species" reg="platypoda">platypoda</tp:taxon-name-part></tp:taxon-name></italic> from morphologically similar congeners.</p></tp:treatment-sec><tp:treatment-sec sec-type="distribution" id="SECID0ERDBI"><title>Distribution.</title><p>The species is known only from the island of Ischia in Italy.</p></tp:treatment-sec><tp:treatment-sec sec-type="Collecting notes and habitat" id="SECID0EWDBI"><title>Collecting notes and habitat.</title><p><italic><tp:taxon-name><tp:taxon-name-part taxon-name-part-type="genus" reg="Mordellistena">Mordellistena</tp:taxon-name-part><tp:taxon-name-part taxon-name-part-type="species" reg="platypoda">platypoda</tp:taxon-name-part></tp:taxon-name></italic> was sampled in a series of 52 specimens on 29–30 June 2019. The sampling was carried out at two nearby localities (approximately 600 m apart) near Serrara village. The type locality (<named-content xmlns:xlink="http://www.w3.org/1999/xlink" content-type="dwc:verbatimCoordinates" xlink:type="simple"><named-content content-type="geo-json" specific-use="{&#34;type&#34;:&#34;Point&#34;,&#34;coordinates&#34;:[13.883050,40.721380]}" id="NCID0EKEBI" xlink:type="simple">40.72138°N, 13.88305°E</named-content></named-content>) was characterised by the steep rocky slopes with Mediterranean grassland communities (Fig. <xref ref-type="fig" rid="F7">7A, B</xref>). The specimens were collected by sweeping the inflorescences of <tp:taxon-name><tp:taxon-name-part taxon-name-part-type="family">Apiaceae</tp:taxon-name-part></tp:taxon-name> spp. At the second location (<named-content xmlns:xlink="http://www.w3.org/1999/xlink" content-type="dwc:verbatimCoordinates" xlink:type="simple"><named-content content-type="geo-json" specific-use="{&#34;type&#34;:&#34;Point&#34;,&#34;coordinates&#34;:[13.886380,40.716660]}" id="NCID0E2EBI" xlink:type="simple">40.71666°N, 13.88638°E</named-content></named-content>), the specimens were collected from the inflorescences of <italic><tp:taxon-name><tp:taxon-name-part taxon-name-part-type="genus" reg="Daucus">Daucus</tp:taxon-name-part><tp:taxon-name-part taxon-name-part-type="species" reg="carota">carota</tp:taxon-name-part></tp:taxon-name></italic> that grew in a ruderal community along the road (Fig. <xref ref-type="fig" rid="F7">7C, D</xref>). During the same collection events, the following <tp:taxon-name><tp:taxon-name-part taxon-name-part-type="family">Mordellidae</tp:taxon-name-part></tp:taxon-name> species were also collected: <italic><tp:taxon-name><tp:taxon-name-part taxon-name-part-type="genus" reg="Mediimorda">Mediimorda</tp:taxon-name-part><tp:taxon-name-part taxon-name-part-type="species" reg="bipunctata">bipunctata</tp:taxon-name-part></tp:taxon-name></italic> (Germar, 1823), <italic><tp:taxon-name><tp:taxon-name-part taxon-name-part-type="genus" reg="Mordella">Mordella</tp:taxon-name-part><tp:taxon-name-part taxon-name-part-type="species" reg="aculeata">aculeata</tp:taxon-name-part></tp:taxon-name></italic> Linnaeus, 1758, <italic><tp:taxon-name><tp:taxon-name-part taxon-name-part-type="genus" reg="Mordellistena">Mordellistena</tp:taxon-name-part><tp:taxon-name-part taxon-name-part-type="species" reg="episternalis">episternalis</tp:taxon-name-part></tp:taxon-name></italic> Mulsant, 1856, <italic><tp:taxon-name><tp:taxon-name-part taxon-name-part-type="genus" reg="Mordellistena">M.</tp:taxon-name-part><tp:taxon-name-part taxon-name-part-type="species" reg="hirtipes">hirtipes</tp:taxon-name-part></tp:taxon-name></italic> Schilsky, 1895, <italic><tp:taxon-name><tp:taxon-name-part taxon-name-part-type="genus" reg="Mordellistena">M.</tp:taxon-name-part><tp:taxon-name-part taxon-name-part-type="species" reg="minima">minima</tp:taxon-name-part></tp:taxon-name></italic> A. Costa, 1854, <italic><tp:taxon-name><tp:taxon-name-part taxon-name-part-type="genus" reg="Mordellistena">M.</tp:taxon-name-part><tp:taxon-name-part taxon-name-part-type="species" reg="pseudorhenana">pseudorhenana</tp:taxon-name-part></tp:taxon-name></italic> Ermisch, 1977, <italic><tp:taxon-name><tp:taxon-name-part taxon-name-part-type="genus" reg="Mordellistena">M.</tp:taxon-name-part><tp:taxon-name-part taxon-name-part-type="species" reg="purpurascens">purpurascens</tp:taxon-name-part></tp:taxon-name></italic> A. Costa, 1854, <italic><tp:taxon-name><tp:taxon-name-part taxon-name-part-type="genus" reg="Mordellistena">M.</tp:taxon-name-part><tp:taxon-name-part taxon-name-part-type="species" reg="wiebesi">wiebesi</tp:taxon-name-part></tp:taxon-name></italic> Batten, 1977, and <italic><tp:taxon-name><tp:taxon-name-part taxon-name-part-type="genus" reg="Variimorda">Variimorda</tp:taxon-name-part><tp:taxon-name-part taxon-name-part-type="species" reg="basalis">basalis</tp:taxon-name-part></tp:taxon-name></italic> (A. Costa, 1854).</p></tp:treatment-sec><tp:treatment-sec><!--Section generated to contain objects referenced in tp:taxon-treatment.--><fig id="F1" position="float" orientation="portrait"><object-id xmlns:xlink="http://www.w3.org/1999/xlink" content-type="doi" xlink:type="simple">10.3897/zookeys.1148.86845.figure1</object-id><object-id xmlns:xlink="http://www.w3.org/1999/xlink" content-type="arpha" xlink:type="simple">DBACA3CB-68E1-52C8-B945-22A55F5DEA4A</object-id><label>Figure 1.</label><caption><p><italic><tp:taxon-name><tp:taxon-name-part taxon-name-part-type="genus" reg="Mordellistena">Mordellistena</tp:taxon-name-part><tp:taxon-name-part taxon-name-part-type="species" reg="platypoda">platypoda</tp:taxon-name-part></tp:taxon-name></italic> Selnekovič, Goffová &amp; Kodada, sp. nov. <bold>A</bold> male paratype <bold>B</bold> female paratype. Scale bar: 1.0 mm.</p></caption><graphic xmlns:xlink="http://www.w3.org/1999/xlink" xlink:href="zookeys-1148-041_article-86845__-g001.jpg" position="float" orientation="portrait" xlink:type="simple" id="oo_809698.jpg"><uri content-type="original_file" xlink:type="simple">https://binary.pensoft.net/fig/809698</uri></graphic></fig><table-wrap id="T1" position="float" orientation="portrait"><label>Table 1.</label><caption><p>List of specimens used in DNA analyses.</p></caption><table id="TID0EGXAG" rules="all"><tbody><tr><th rowspan="1" colspan="1">Specimen ID</th><th rowspan="1" colspan="1">GenBank</th><th rowspan="1" colspan="1">Locality</th><th rowspan="1" colspan="1">Coordinates</th></tr><tr><td rowspan="1" colspan="1"><italic><tp:taxon-name><tp:taxon-name-part taxon-name-part-type="genus" reg="Mordellistena">Mordellistena</tp:taxon-name-part><tp:taxon-name-part taxon-name-part-type="species" reg="austriaca">austriaca</tp:taxon-name-part></tp:taxon-name></italic> DSBS 60</td><td rowspan="1" colspan="1" style="color: #152959">
                <ext-link xmlns:xlink="http://www.w3.org/1999/xlink" ext-link-type="gen" xlink:href="OM680976" xlink:type="simple">OM680976</ext-link>
              </td><td rowspan="1" colspan="1">Slovakia, Virt env.</td><td rowspan="1" colspan="1">
                <named-content xmlns:xlink="http://www.w3.org/1999/xlink" content-type="dwc:verbatimCoordinates" xlink:type="simple">
                  <named-content content-type="geo-json" specific-use="{&#34;type&#34;:&#34;Point&#34;,&#34;coordinates&#34;:[18.340556,47.760000]}" id="NCID0EAOAC" xlink:type="simple">47.760000°N, 18.340556°E</named-content>
                </named-content>
              </td></tr><tr><td rowspan="1" colspan="1"><italic><tp:taxon-name><tp:taxon-name-part taxon-name-part-type="genus" reg="Mordellistena">Mordellistena</tp:taxon-name-part><tp:taxon-name-part taxon-name-part-type="species" reg="confinis">confinis</tp:taxon-name-part></tp:taxon-name></italic> DSBS 243</td><td rowspan="1" colspan="1" style="color: #152959">
                <ext-link xmlns:xlink="http://www.w3.org/1999/xlink" ext-link-type="gen" xlink:href="OP586774" xlink:type="simple">OP586774</ext-link>
              </td><td rowspan="1" colspan="1">Italy, Firenze, Cinipetta</td><td rowspan="1" colspan="1">
                <named-content xmlns:xlink="http://www.w3.org/1999/xlink" content-type="dwc:verbatimCoordinates" xlink:type="simple">
                  <named-content content-type="geo-json" specific-use="{&#34;type&#34;:&#34;Point&#34;,&#34;coordinates&#34;:[11.420556,43.570000]}" id="NCID0EJPAC" xlink:type="simple">43.570000°N, 11.420556°E</named-content>
                </named-content>
              </td></tr><tr><td rowspan="1" colspan="1"><italic><tp:taxon-name><tp:taxon-name-part taxon-name-part-type="genus" reg="Mordellistena">Mordellistena</tp:taxon-name-part><tp:taxon-name-part taxon-name-part-type="species" reg="confinis">confinis</tp:taxon-name-part></tp:taxon-name></italic> DSBS 244</td><td rowspan="1" colspan="1" style="color: #152959">
                <ext-link xmlns:xlink="http://www.w3.org/1999/xlink" ext-link-type="gen" xlink:href="OP586776" xlink:type="simple">OP586776</ext-link>
              </td><td rowspan="1" colspan="1">Italy, Firenze, Cinipetta</td><td rowspan="1" colspan="1">
                <named-content xmlns:xlink="http://www.w3.org/1999/xlink" content-type="dwc:verbatimCoordinates" xlink:type="simple">
                  <named-content content-type="geo-json" specific-use="{&#34;type&#34;:&#34;Point&#34;,&#34;coordinates&#34;:[11.420556,43.570000]}" id="NCID0ETAAE" xlink:type="simple">43.570000°N, 11.420556°E</named-content>
                </named-content>
              </td></tr><tr><td rowspan="1" colspan="1"><italic><tp:taxon-name><tp:taxon-name-part taxon-name-part-type="genus" reg="Mordellistena">Mordellistena</tp:taxon-name-part><tp:taxon-name-part taxon-name-part-type="species" reg="confinis">confinis</tp:taxon-name-part></tp:taxon-name></italic> DSBS 245</td><td rowspan="1" colspan="1" style="color: #152959">
                <ext-link xmlns:xlink="http://www.w3.org/1999/xlink" ext-link-type="gen" xlink:href="OP586769" xlink:type="simple">OP586769</ext-link>
              </td><td rowspan="1" colspan="1">Italy, Firenze, Cinipetta</td><td rowspan="1" colspan="1">
                <named-content xmlns:xlink="http://www.w3.org/1999/xlink" content-type="dwc:verbatimCoordinates" xlink:type="simple">
                  <named-content content-type="geo-json" specific-use="{&#34;type&#34;:&#34;Point&#34;,&#34;coordinates&#34;:[11.420556,43.570000]}" id="NCID0E3BAE" xlink:type="simple">43.570000°N, 11.420556°E</named-content>
                </named-content>
              </td></tr><tr><td rowspan="1" colspan="1"><italic><tp:taxon-name><tp:taxon-name-part taxon-name-part-type="genus" reg="Mordellistena">Mordellistena</tp:taxon-name-part><tp:taxon-name-part taxon-name-part-type="species" reg="confinis">confinis</tp:taxon-name-part></tp:taxon-name></italic> DSBS 250</td><td rowspan="1" colspan="1" style="color: #152959">
                <ext-link xmlns:xlink="http://www.w3.org/1999/xlink" ext-link-type="gen" xlink:href="OP586770" xlink:type="simple">OP586770</ext-link>
              </td><td rowspan="1" colspan="1">Italy, Firenze, Cinipetta</td><td rowspan="1" colspan="1">
                <named-content xmlns:xlink="http://www.w3.org/1999/xlink" content-type="dwc:verbatimCoordinates" xlink:type="simple">
                  <named-content content-type="geo-json" specific-use="{&#34;type&#34;:&#34;Point&#34;,&#34;coordinates&#34;:[11.420556,43.570000]}" id="NCID0EFDAE" xlink:type="simple">43.570000°N, 11.420556°E</named-content>
                </named-content>
              </td></tr><tr><td rowspan="1" colspan="1"><italic><tp:taxon-name><tp:taxon-name-part taxon-name-part-type="genus" reg="Mordellistena">Mordellistena</tp:taxon-name-part><tp:taxon-name-part taxon-name-part-type="species" reg="confinis">confinis</tp:taxon-name-part></tp:taxon-name></italic> DSBS 329</td><td rowspan="1" colspan="1" style="color: #152959">
                <ext-link xmlns:xlink="http://www.w3.org/1999/xlink" ext-link-type="gen" xlink:href="OP586775" xlink:type="simple">OP586775</ext-link>
              </td><td rowspan="1" colspan="1">Italy, Firenze, Cinipetta</td><td rowspan="1" colspan="1">
                <named-content xmlns:xlink="http://www.w3.org/1999/xlink" content-type="dwc:verbatimCoordinates" xlink:type="simple">
                  <named-content content-type="geo-json" specific-use="{&#34;type&#34;:&#34;Point&#34;,&#34;coordinates&#34;:[11.420556,43.570000]}" id="NCID0EOEAE" xlink:type="simple">43.570000°N, 11.420556°E</named-content>
                </named-content>
              </td></tr><tr><td rowspan="1" colspan="1"><italic><tp:taxon-name><tp:taxon-name-part taxon-name-part-type="genus" reg="Mordellistena">Mordellistena</tp:taxon-name-part><tp:taxon-name-part taxon-name-part-type="species" reg="hirtipes">hirtipes</tp:taxon-name-part></tp:taxon-name></italic> DSBS 205</td><td rowspan="1" colspan="1" style="color: #152959">
                <ext-link xmlns:xlink="http://www.w3.org/1999/xlink" ext-link-type="gen" xlink:href="OM681007" xlink:type="simple">OM681007</ext-link>
              </td><td rowspan="1" colspan="1">Cyprus, Limassol env.</td><td rowspan="1" colspan="1">
                <named-content xmlns:xlink="http://www.w3.org/1999/xlink" content-type="dwc:verbatimCoordinates" xlink:type="simple">
                  <named-content content-type="geo-json" specific-use="{&#34;type&#34;:&#34;Point&#34;,&#34;coordinates&#34;:[33.093333,34.755278]}" id="NCID0EXFAE" xlink:type="simple">34.755278°N, 33.093333°E</named-content>
                </named-content>
              </td></tr><tr><td rowspan="1" colspan="1"><italic><tp:taxon-name><tp:taxon-name-part taxon-name-part-type="genus" reg="Mordellistena">Mordellistena</tp:taxon-name-part><tp:taxon-name-part taxon-name-part-type="species" reg="hirtipes">hirtipes</tp:taxon-name-part></tp:taxon-name></italic> DSBS 207</td><td rowspan="1" colspan="1" style="color: #152959">
                <ext-link xmlns:xlink="http://www.w3.org/1999/xlink" ext-link-type="gen" xlink:href="OM681008" xlink:type="simple">OM681008</ext-link>
              </td><td rowspan="1" colspan="1">Cyprus, Limassol env.</td><td rowspan="1" colspan="1">
                <named-content xmlns:xlink="http://www.w3.org/1999/xlink" content-type="dwc:verbatimCoordinates" xlink:type="simple">
                  <named-content content-type="geo-json" specific-use="{&#34;type&#34;:&#34;Point&#34;,&#34;coordinates&#34;:[33.093333,34.755278]}" id="NCID0EAHAE" xlink:type="simple">34.755278°N, 33.093333°E</named-content>
                </named-content>
              </td></tr><tr><td rowspan="1" colspan="1"><italic><tp:taxon-name><tp:taxon-name-part taxon-name-part-type="genus" reg="Mordellistena">Mordellistena</tp:taxon-name-part><tp:taxon-name-part taxon-name-part-type="species" reg="hirtipes">hirtipes</tp:taxon-name-part></tp:taxon-name></italic> DSBS 208</td><td rowspan="1" colspan="1" style="color: #152959">
                <ext-link xmlns:xlink="http://www.w3.org/1999/xlink" ext-link-type="gen" xlink:href="OM681009" xlink:type="simple">OM681009</ext-link>
              </td><td rowspan="1" colspan="1">Cyprus, Limassol env.</td><td rowspan="1" colspan="1">
                <named-content xmlns:xlink="http://www.w3.org/1999/xlink" content-type="dwc:verbatimCoordinates" xlink:type="simple">
                  <named-content content-type="geo-json" specific-use="{&#34;type&#34;:&#34;Point&#34;,&#34;coordinates&#34;:[33.093333,34.755278]}" id="NCID0EJIAE" xlink:type="simple">34.755278°N, 33.093333°E</named-content>
                </named-content>
              </td></tr><tr><td rowspan="1" colspan="1"><italic><tp:taxon-name><tp:taxon-name-part taxon-name-part-type="genus" reg="Mordellistena">Mordellistena</tp:taxon-name-part><tp:taxon-name-part taxon-name-part-type="species" reg="lindbergi">lindbergi</tp:taxon-name-part></tp:taxon-name></italic> DSBS 144</td><td rowspan="1" colspan="1" style="color: #152959">
                <ext-link xmlns:xlink="http://www.w3.org/1999/xlink" ext-link-type="gen" xlink:href="OM680979" xlink:type="simple">OM680979</ext-link>
              </td><td rowspan="1" colspan="1">Cyprus, Limassol env.</td><td rowspan="1" colspan="1">
                <named-content xmlns:xlink="http://www.w3.org/1999/xlink" content-type="dwc:verbatimCoordinates" xlink:type="simple">
                  <named-content content-type="geo-json" specific-use="{&#34;type&#34;:&#34;Point&#34;,&#34;coordinates&#34;:[33.093333,34.755278]}" id="NCID0ESJAE" xlink:type="simple">34.755278°N, 33.093333°E</named-content>
                </named-content>
              </td></tr><tr><td rowspan="1" colspan="1"><italic><tp:taxon-name><tp:taxon-name-part taxon-name-part-type="genus" reg="Mordellistena">Mordellistena</tp:taxon-name-part><tp:taxon-name-part taxon-name-part-type="species" reg="lindbergi">lindbergi</tp:taxon-name-part></tp:taxon-name></italic> DSBS 270</td><td rowspan="1" colspan="1" style="color: #152959">
                <ext-link xmlns:xlink="http://www.w3.org/1999/xlink" ext-link-type="gen" xlink:href="OP586772" xlink:type="simple">OP586772</ext-link>
              </td><td rowspan="1" colspan="1">Cyprus, Akamas</td><td rowspan="1" colspan="1">
                <named-content xmlns:xlink="http://www.w3.org/1999/xlink" content-type="dwc:verbatimCoordinates" xlink:type="simple">
                  <named-content content-type="geo-json" specific-use="{&#34;type&#34;:&#34;Point&#34;,&#34;coordinates&#34;:[32.345527,35.057586]}" id="NCID0E2KAE" xlink:type="simple">35.057586°N, 32.345527°E</named-content>
                </named-content>
              </td></tr><tr><td rowspan="1" colspan="1"><italic><tp:taxon-name><tp:taxon-name-part taxon-name-part-type="genus" reg="Mordellistena">Mordellistena</tp:taxon-name-part><tp:taxon-name-part taxon-name-part-type="species" reg="lindbergi">lindbergi</tp:taxon-name-part></tp:taxon-name></italic> DSBS 271</td><td rowspan="1" colspan="1" style="color: #152959">
                <ext-link xmlns:xlink="http://www.w3.org/1999/xlink" ext-link-type="gen" xlink:href="OP586767" xlink:type="simple">OP586767</ext-link>
              </td><td rowspan="1" colspan="1">Cyprus, Akamas</td><td rowspan="1" colspan="1">
                <named-content xmlns:xlink="http://www.w3.org/1999/xlink" content-type="dwc:verbatimCoordinates" xlink:type="simple">
                  <named-content content-type="geo-json" specific-use="{&#34;type&#34;:&#34;Point&#34;,&#34;coordinates&#34;:[32.345527,35.057586]}" id="NCID0EEMAE" xlink:type="simple">35.057586°N, 32.345527°E</named-content>
                </named-content>
              </td></tr><tr><td rowspan="1" colspan="1"><italic><tp:taxon-name><tp:taxon-name-part taxon-name-part-type="genus" reg="Mordellistena">Mordellistena</tp:taxon-name-part><tp:taxon-name-part taxon-name-part-type="species" reg="lindbergi">lindbergi</tp:taxon-name-part></tp:taxon-name></italic> DSBS 280</td><td rowspan="1" colspan="1" style="color: #152959">
                <ext-link xmlns:xlink="http://www.w3.org/1999/xlink" ext-link-type="gen" xlink:href="OP586771" xlink:type="simple">OP586771</ext-link>
              </td><td rowspan="1" colspan="1">Cyprus, Foinikaria env.</td><td rowspan="1" colspan="1">
                <named-content xmlns:xlink="http://www.w3.org/1999/xlink" content-type="dwc:verbatimCoordinates" xlink:type="simple">
                  <named-content content-type="geo-json" specific-use="{&#34;type&#34;:&#34;Point&#34;,&#34;coordinates&#34;:[33.100258,34.766272]}" id="NCID0ENNAE" xlink:type="simple">34.766272°N, 33.100258°E</named-content>
                </named-content>
              </td></tr><tr><td rowspan="1" colspan="1"><italic><tp:taxon-name><tp:taxon-name-part taxon-name-part-type="genus" reg="Mordellistena">Mordellistena</tp:taxon-name-part><tp:taxon-name-part taxon-name-part-type="species" reg="minima">minima</tp:taxon-name-part></tp:taxon-name></italic> DSBS 79</td><td rowspan="1" colspan="1" style="color: #152959">
                <ext-link xmlns:xlink="http://www.w3.org/1999/xlink" ext-link-type="gen" xlink:href="MT232550" xlink:type="simple">MT232550</ext-link>
              </td><td rowspan="1" colspan="1">Italy, Ischia, Serrara env.</td><td rowspan="1" colspan="1">
                <named-content xmlns:xlink="http://www.w3.org/1999/xlink" content-type="dwc:verbatimCoordinates" xlink:type="simple">
                  <named-content content-type="geo-json" specific-use="{&#34;type&#34;:&#34;Point&#34;,&#34;coordinates&#34;:[13.886389,40.716667]}" id="NCID0EWOAE" xlink:type="simple">40.716667°N, 13.886389°E</named-content>
                </named-content>
              </td></tr><tr><td rowspan="1" colspan="1"><italic><tp:taxon-name><tp:taxon-name-part taxon-name-part-type="genus" reg="Mordellistena">Mordellistena</tp:taxon-name-part><tp:taxon-name-part taxon-name-part-type="species" reg="minima">minima</tp:taxon-name-part></tp:taxon-name></italic> DSBS 172</td><td rowspan="1" colspan="1" style="color: #152959">
                <ext-link xmlns:xlink="http://www.w3.org/1999/xlink" ext-link-type="gen" xlink:href="OM680982" xlink:type="simple">OM680982</ext-link>
              </td><td rowspan="1" colspan="1">Italy, Ischia, Serrara env.</td><td rowspan="1" colspan="1">
                <named-content xmlns:xlink="http://www.w3.org/1999/xlink" content-type="dwc:verbatimCoordinates" xlink:type="simple">
                  <named-content content-type="geo-json" specific-use="{&#34;type&#34;:&#34;Point&#34;,&#34;coordinates&#34;:[13.886389,40.716667]}" id="NCID0E6PAE" xlink:type="simple">40.716667°N, 13.886389°E</named-content>
                </named-content>
              </td></tr><tr><td rowspan="1" colspan="1"><italic><tp:taxon-name><tp:taxon-name-part taxon-name-part-type="genus" reg="Mordellistena">Mordellistena</tp:taxon-name-part><tp:taxon-name-part taxon-name-part-type="species" reg="minima">minima</tp:taxon-name-part></tp:taxon-name></italic> DSBS 173</td><td rowspan="1" colspan="1" style="color: #152959">
                <ext-link xmlns:xlink="http://www.w3.org/1999/xlink" ext-link-type="gen" xlink:href="OM680983" xlink:type="simple">OM680983</ext-link>
              </td><td rowspan="1" colspan="1">Italy, Ischia, Serrara env.</td><td rowspan="1" colspan="1">
                <named-content xmlns:xlink="http://www.w3.org/1999/xlink" content-type="dwc:verbatimCoordinates" xlink:type="simple">
                  <named-content content-type="geo-json" specific-use="{&#34;type&#34;:&#34;Point&#34;,&#34;coordinates&#34;:[13.886389,40.716667]}" id="NCID0EIRAE" xlink:type="simple">40.716667°N, 13.886389°E</named-content>
                </named-content>
              </td></tr><tr><td rowspan="1" colspan="1"><italic><tp:taxon-name><tp:taxon-name-part taxon-name-part-type="genus" reg="Mordellistena">Mordellistena</tp:taxon-name-part><tp:taxon-name-part taxon-name-part-type="species" reg="minima">minima</tp:taxon-name-part></tp:taxon-name></italic> DSBS 215</td><td rowspan="1" colspan="1" style="color: #152959">
                <ext-link xmlns:xlink="http://www.w3.org/1999/xlink" ext-link-type="gen" xlink:href="OP586765" xlink:type="simple">OP586765</ext-link>
              </td><td rowspan="1" colspan="1">Italy, Sardinia, Castiadas</td><td rowspan="1" colspan="1">
                <named-content xmlns:xlink="http://www.w3.org/1999/xlink" content-type="dwc:verbatimCoordinates" xlink:type="simple">
                  <named-content content-type="geo-json" specific-use="{&#34;type&#34;:&#34;Point&#34;,&#34;coordinates&#34;:[9.562685,39.206812]}" id="NCID0ERSAE" xlink:type="simple">39.206812°N, 9.562685°E</named-content>
                </named-content>
              </td></tr><tr><td rowspan="1" colspan="1"><italic><tp:taxon-name><tp:taxon-name-part taxon-name-part-type="genus" reg="Mordellistena">Mordellistena</tp:taxon-name-part><tp:taxon-name-part taxon-name-part-type="species" reg="minima">minima</tp:taxon-name-part></tp:taxon-name></italic> DSBS 218</td><td rowspan="1" colspan="1" style="color: #152959">
                <ext-link xmlns:xlink="http://www.w3.org/1999/xlink" ext-link-type="gen" xlink:href="OP586768" xlink:type="simple">OP586768</ext-link>
              </td><td rowspan="1" colspan="1">Italy, Sardinia, Castiadas</td><td rowspan="1" colspan="1">
                <named-content xmlns:xlink="http://www.w3.org/1999/xlink" content-type="dwc:verbatimCoordinates" xlink:type="simple">
                  <named-content content-type="geo-json" specific-use="{&#34;type&#34;:&#34;Point&#34;,&#34;coordinates&#34;:[9.562685,39.206812]}" id="NCID0E1TAE" xlink:type="simple">39.206812°N, 9.562685°E</named-content>
                </named-content>
              </td></tr><tr><td rowspan="1" colspan="1"><italic><tp:taxon-name><tp:taxon-name-part taxon-name-part-type="genus" reg="Mordellistena">Mordellistena</tp:taxon-name-part><tp:taxon-name-part taxon-name-part-type="species" reg="minima">minima</tp:taxon-name-part></tp:taxon-name></italic> DSBS 219</td><td rowspan="1" colspan="1" style="color: #152959">
                <ext-link xmlns:xlink="http://www.w3.org/1999/xlink" ext-link-type="gen" xlink:href="OP586766" xlink:type="simple">OP586766</ext-link>
              </td><td rowspan="1" colspan="1">Italy, Sardinia, Castiadas</td><td rowspan="1" colspan="1">
                <named-content xmlns:xlink="http://www.w3.org/1999/xlink" content-type="dwc:verbatimCoordinates" xlink:type="simple">
                  <named-content content-type="geo-json" specific-use="{&#34;type&#34;:&#34;Point&#34;,&#34;coordinates&#34;:[9.562685,39.206812]}" id="NCID0EDVAE" xlink:type="simple">39.206812°N, 9.562685°E</named-content>
                </named-content>
              </td></tr><tr><td rowspan="1" colspan="1"><italic><tp:taxon-name><tp:taxon-name-part taxon-name-part-type="genus" reg="Mordellistena">Mordellistena</tp:taxon-name-part><tp:taxon-name-part taxon-name-part-type="species" reg="platypoda">platypoda</tp:taxon-name-part></tp:taxon-name></italic> DSBS 83</td><td rowspan="1" colspan="1" style="color: #152959">
                <ext-link xmlns:xlink="http://www.w3.org/1999/xlink" ext-link-type="gen" xlink:href="OM680977" xlink:type="simple">OM680977</ext-link>
              </td><td rowspan="1" colspan="1">Italy, Ischia, Serrara env.</td><td rowspan="1" colspan="1">
                <named-content xmlns:xlink="http://www.w3.org/1999/xlink" content-type="dwc:verbatimCoordinates" xlink:type="simple">
                  <named-content content-type="geo-json" specific-use="{&#34;type&#34;:&#34;Point&#34;,&#34;coordinates&#34;:[13.886389,40.716667]}" id="NCID0EMWAE" xlink:type="simple">40.716667°N, 13.886389°E</named-content>
                </named-content>
              </td></tr><tr><td rowspan="1" colspan="1"><italic><tp:taxon-name><tp:taxon-name-part taxon-name-part-type="genus" reg="Mordellistena">Mordellistena</tp:taxon-name-part><tp:taxon-name-part taxon-name-part-type="species" reg="platypoda">platypoda</tp:taxon-name-part></tp:taxon-name></italic> DSBS 118</td><td rowspan="1" colspan="1" style="color: #152959">
                <ext-link xmlns:xlink="http://www.w3.org/1999/xlink" ext-link-type="gen" xlink:href="OM680978" xlink:type="simple">OM680978</ext-link>
              </td><td rowspan="1" colspan="1">Italy, Ischia, Serrara env.</td><td rowspan="1" colspan="1">
                <named-content xmlns:xlink="http://www.w3.org/1999/xlink" content-type="dwc:verbatimCoordinates" xlink:type="simple">
                  <named-content content-type="geo-json" specific-use="{&#34;type&#34;:&#34;Point&#34;,&#34;coordinates&#34;:[13.886389,40.716667]}" id="NCID0EVXAE" xlink:type="simple">40.716667°N, 13.886389°E</named-content>
                </named-content>
              </td></tr><tr><td rowspan="1" colspan="1"><italic><tp:taxon-name><tp:taxon-name-part taxon-name-part-type="genus" reg="Mordellistena">Mordellistena</tp:taxon-name-part><tp:taxon-name-part taxon-name-part-type="species" reg="platypoda">platypoda</tp:taxon-name-part></tp:taxon-name></italic> DSBS 194</td><td rowspan="1" colspan="1" style="color: #152959">
                <ext-link xmlns:xlink="http://www.w3.org/1999/xlink" ext-link-type="gen" xlink:href="OM680997" xlink:type="simple">OM680997</ext-link>
              </td><td rowspan="1" colspan="1">Italy, Ischia, Serrara env.</td><td rowspan="1" colspan="1">
                <named-content xmlns:xlink="http://www.w3.org/1999/xlink" content-type="dwc:verbatimCoordinates" xlink:type="simple">
                  <named-content content-type="geo-json" specific-use="{&#34;type&#34;:&#34;Point&#34;,&#34;coordinates&#34;:[13.886389,40.716667]}" id="NCID0E5YAE" xlink:type="simple">40.716667°N, 13.886389°E</named-content>
                </named-content>
              </td></tr><tr><td rowspan="1" colspan="1"><italic><tp:taxon-name><tp:taxon-name-part taxon-name-part-type="genus" reg="Mordellistena">Mordellistena</tp:taxon-name-part><tp:taxon-name-part taxon-name-part-type="species" reg="platypoda">platypoda</tp:taxon-name-part></tp:taxon-name></italic> DSBS 195</td><td rowspan="1" colspan="1" style="color: #152959">
                <ext-link xmlns:xlink="http://www.w3.org/1999/xlink" ext-link-type="gen" xlink:href="OM680998" xlink:type="simple">OM680998</ext-link>
              </td><td rowspan="1" colspan="1">Italy, Ischia, Serrara env.</td><td rowspan="1" colspan="1">
                <named-content xmlns:xlink="http://www.w3.org/1999/xlink" content-type="dwc:verbatimCoordinates" xlink:type="simple">
                  <named-content content-type="geo-json" specific-use="{&#34;type&#34;:&#34;Point&#34;,&#34;coordinates&#34;:[13.886389,40.716667]}" id="NCID0EH1AE" xlink:type="simple">40.716667°N, 13.886389°E</named-content>
                </named-content>
              </td></tr><tr><td rowspan="1" colspan="1"><italic><tp:taxon-name><tp:taxon-name-part taxon-name-part-type="genus" reg="Mordellistena">Mordellistena</tp:taxon-name-part><tp:taxon-name-part taxon-name-part-type="species" reg="platypoda">platypoda</tp:taxon-name-part></tp:taxon-name></italic> DSBS 199</td><td rowspan="1" colspan="1" style="color: #152959">
                <ext-link xmlns:xlink="http://www.w3.org/1999/xlink" ext-link-type="gen" xlink:href="OM681002" xlink:type="simple">OM681002</ext-link>
              </td><td rowspan="1" colspan="1">Italy, Ischia, Serrara env.</td><td rowspan="1" colspan="1">
                <named-content xmlns:xlink="http://www.w3.org/1999/xlink" content-type="dwc:verbatimCoordinates" xlink:type="simple">
                  <named-content content-type="geo-json" specific-use="{&#34;type&#34;:&#34;Point&#34;,&#34;coordinates&#34;:[13.886389,40.716667]}" id="NCID0EQ2AE" xlink:type="simple">40.716667°N, 13.886389°E</named-content>
                </named-content>
              </td></tr><tr><td rowspan="1" colspan="1"><italic><tp:taxon-name><tp:taxon-name-part taxon-name-part-type="genus" reg="Mordellistena">Mordellistena</tp:taxon-name-part><tp:taxon-name-part taxon-name-part-type="species" reg="platypoda">platypoda</tp:taxon-name-part></tp:taxon-name></italic> DSBS 233</td><td rowspan="1" colspan="1" style="color: #152959">
                <ext-link xmlns:xlink="http://www.w3.org/1999/xlink" ext-link-type="gen" xlink:href="OM681019" xlink:type="simple">OM681019</ext-link>
              </td><td rowspan="1" colspan="1">Italy, Ischia, Serrara env.</td><td rowspan="1" colspan="1">
                <named-content xmlns:xlink="http://www.w3.org/1999/xlink" content-type="dwc:verbatimCoordinates" xlink:type="simple">
                  <named-content content-type="geo-json" specific-use="{&#34;type&#34;:&#34;Point&#34;,&#34;coordinates&#34;:[13.886389,40.716667]}" id="NCID0EZ3AE" xlink:type="simple">40.716667°N, 13.886389°E</named-content>
                </named-content>
              </td></tr><tr><td rowspan="1" colspan="1"><italic><tp:taxon-name><tp:taxon-name-part taxon-name-part-type="genus" reg="Mordellistena">Mordellistena</tp:taxon-name-part><tp:taxon-name-part taxon-name-part-type="species" reg="platypoda">platypoda</tp:taxon-name-part></tp:taxon-name></italic> DSBS 235</td><td rowspan="1" colspan="1" style="color: #152959">
                <ext-link xmlns:xlink="http://www.w3.org/1999/xlink" ext-link-type="gen" xlink:href="OM681020" xlink:type="simple">OM681020</ext-link>
              </td><td rowspan="1" colspan="1">Italy, Ischia, Serrara env.</td><td rowspan="1" colspan="1">
                <named-content xmlns:xlink="http://www.w3.org/1999/xlink" content-type="dwc:verbatimCoordinates" xlink:type="simple">
                  <named-content content-type="geo-json" specific-use="{&#34;type&#34;:&#34;Point&#34;,&#34;coordinates&#34;:[13.886389,40.716667]}" id="NCID0EC5AE" xlink:type="simple">40.716667°N, 13.886389°E</named-content>
                </named-content>
              </td></tr><tr><td rowspan="1" colspan="1"><italic><tp:taxon-name><tp:taxon-name-part taxon-name-part-type="genus" reg="Mordellistena">Mordellistena</tp:taxon-name-part><tp:taxon-name-part taxon-name-part-type="species" reg="platypoda">platypoda</tp:taxon-name-part></tp:taxon-name></italic> DSBS 237</td><td rowspan="1" colspan="1" style="color: #152959">
                <ext-link xmlns:xlink="http://www.w3.org/1999/xlink" ext-link-type="gen" xlink:href="OM681021" xlink:type="simple">OM681021</ext-link>
              </td><td rowspan="1" colspan="1">Italy, Ischia, Serrara env.</td><td rowspan="1" colspan="1">
                <named-content xmlns:xlink="http://www.w3.org/1999/xlink" content-type="dwc:verbatimCoordinates" xlink:type="simple">
                  <named-content content-type="geo-json" specific-use="{&#34;type&#34;:&#34;Point&#34;,&#34;coordinates&#34;:[13.886389,40.716667]}" id="NCID0EL6AE" xlink:type="simple">40.716667°N, 13.886389°E</named-content>
                </named-content>
              </td></tr><tr><td rowspan="1" colspan="1"><italic><tp:taxon-name><tp:taxon-name-part taxon-name-part-type="genus" reg="Mordellistena">Mordellistena</tp:taxon-name-part><tp:taxon-name-part taxon-name-part-type="species" reg="pseudorhenana">pseudorhenana</tp:taxon-name-part></tp:taxon-name></italic> DSBS 11</td><td rowspan="1" colspan="1" style="color: #152959">
                <ext-link xmlns:xlink="http://www.w3.org/1999/xlink" ext-link-type="gen" xlink:href="OP586773" xlink:type="simple">OP586773</ext-link>
              </td><td rowspan="1" colspan="1">Cyprus, Foinikaria env.</td><td rowspan="1" colspan="1">
                <named-content xmlns:xlink="http://www.w3.org/1999/xlink" content-type="dwc:verbatimCoordinates" xlink:type="simple">
                  <named-content content-type="geo-json" specific-use="{&#34;type&#34;:&#34;Point&#34;,&#34;coordinates&#34;:[33.093333,34.755278]}" id="NCID0EVAAG" xlink:type="simple">34.755278°N, 33.093333°E</named-content>
                </named-content>
              </td></tr><tr><td rowspan="1" colspan="1"><italic><tp:taxon-name><tp:taxon-name-part taxon-name-part-type="genus" reg="Mordellistena">Mordellistena</tp:taxon-name-part><tp:taxon-name-part taxon-name-part-type="species" reg="pseudorhenana">pseudorhenana</tp:taxon-name-part></tp:taxon-name></italic> DSBS 12</td><td rowspan="1" colspan="1" style="color: #152959">
                <ext-link xmlns:xlink="http://www.w3.org/1999/xlink" ext-link-type="gen" xlink:href="MT232533" xlink:type="simple">MT232533</ext-link>
              </td><td rowspan="1" colspan="1">Cyprus, Foinikaria env.</td><td rowspan="1" colspan="1">
                <named-content xmlns:xlink="http://www.w3.org/1999/xlink" content-type="dwc:verbatimCoordinates" xlink:type="simple">
                  <named-content content-type="geo-json" specific-use="{&#34;type&#34;:&#34;Point&#34;,&#34;coordinates&#34;:[33.093333,34.755278]}" id="NCID0E5BAG" xlink:type="simple">34.755278°N, 33.093333°E</named-content>
                </named-content>
              </td></tr><tr><td rowspan="1" colspan="1"><italic><tp:taxon-name><tp:taxon-name-part taxon-name-part-type="genus" reg="Mordellistena">Mordellistena</tp:taxon-name-part><tp:taxon-name-part taxon-name-part-type="species" reg="pseudorhenana">pseudorhenana</tp:taxon-name-part></tp:taxon-name></italic> DSBS 43</td><td rowspan="1" colspan="1" style="color: #152959">
                <ext-link xmlns:xlink="http://www.w3.org/1999/xlink" ext-link-type="gen" xlink:href="MT232539" xlink:type="simple">MT232539</ext-link>
              </td><td rowspan="1" colspan="1">Slovakia, Chotín env.</td><td rowspan="1" colspan="1">
                <named-content xmlns:xlink="http://www.w3.org/1999/xlink" content-type="dwc:verbatimCoordinates" xlink:type="simple">
                  <named-content content-type="geo-json" specific-use="{&#34;type&#34;:&#34;Point&#34;,&#34;coordinates&#34;:[18.198056,47.806389]}" id="NCID0EHDAG" xlink:type="simple">47.806389°N, 18.198056°E</named-content>
                </named-content>
              </td></tr><tr><td rowspan="1" colspan="1"><italic><tp:taxon-name><tp:taxon-name-part taxon-name-part-type="genus" reg="Mordellistena">Mordellistena</tp:taxon-name-part><tp:taxon-name-part taxon-name-part-type="species" reg="purpurascens">purpurascens</tp:taxon-name-part></tp:taxon-name></italic> DSBS 82</td><td rowspan="1" colspan="1" style="color: #152959">
                <ext-link xmlns:xlink="http://www.w3.org/1999/xlink" ext-link-type="gen" xlink:href="MT232552" xlink:type="simple">MT232552</ext-link>
              </td><td rowspan="1" colspan="1">Italy, Ischia, Serrara env.</td><td rowspan="1" colspan="1">
                <named-content xmlns:xlink="http://www.w3.org/1999/xlink" content-type="dwc:verbatimCoordinates" xlink:type="simple">
                  <named-content content-type="geo-json" specific-use="{&#34;type&#34;:&#34;Point&#34;,&#34;coordinates&#34;:[13.883056,40.721389]}" id="NCID0EQEAG" xlink:type="simple">40.721389°N, 13.883056°E</named-content>
                </named-content>
              </td></tr><tr><td rowspan="1" colspan="1"><italic><tp:taxon-name><tp:taxon-name-part taxon-name-part-type="genus" reg="Mordellistena">Mordellistena</tp:taxon-name-part><tp:taxon-name-part taxon-name-part-type="species" reg="purpurascens">purpurascens</tp:taxon-name-part></tp:taxon-name></italic> DSBS 111</td><td rowspan="1" colspan="1" style="color: #152959">
                <ext-link xmlns:xlink="http://www.w3.org/1999/xlink" ext-link-type="gen" xlink:href="MT232554" xlink:type="simple">MT232554</ext-link>
              </td><td rowspan="1" colspan="1">Spain, Tossa de Mar</td><td rowspan="1" colspan="1">
                <named-content xmlns:xlink="http://www.w3.org/1999/xlink" content-type="dwc:verbatimCoordinates" xlink:type="simple">
                  <named-content content-type="geo-json" specific-use="{&#34;type&#34;:&#34;Point&#34;,&#34;coordinates&#34;:[-2.935000,41.736667]}" id="NCID0EZFAG" xlink:type="simple">41.736667°N, 2.935000°W</named-content>
                </named-content>
              </td></tr><tr><td rowspan="1" colspan="1"><italic><tp:taxon-name><tp:taxon-name-part taxon-name-part-type="genus" reg="Mordellistena">Mordellistena</tp:taxon-name-part><tp:taxon-name-part taxon-name-part-type="species" reg="purpurascens">purpurascens</tp:taxon-name-part></tp:taxon-name></italic> DSBS 117</td><td rowspan="1" colspan="1" style="color: #152959">
                <ext-link xmlns:xlink="http://www.w3.org/1999/xlink" ext-link-type="gen" xlink:href="MT232555" xlink:type="simple">MT232555</ext-link>
              </td><td rowspan="1" colspan="1">Italy, Ischia, Serrara env.</td><td rowspan="1" colspan="1">
                <named-content xmlns:xlink="http://www.w3.org/1999/xlink" content-type="dwc:verbatimCoordinates" xlink:type="simple">
                  <named-content content-type="geo-json" specific-use="{&#34;type&#34;:&#34;Point&#34;,&#34;coordinates&#34;:[13.883056,40.721389]}" id="NCID0ECHAG" xlink:type="simple">40.721389°N, 13.883056°E</named-content>
                </named-content>
              </td></tr><tr><td rowspan="1" colspan="1"><italic><tp:taxon-name><tp:taxon-name-part taxon-name-part-type="genus" reg="Mordellistena">Mordellistena</tp:taxon-name-part><tp:taxon-name-part taxon-name-part-type="species" reg="purpurascens">purpurascens</tp:taxon-name-part></tp:taxon-name></italic> DSBS 182</td><td rowspan="1" colspan="1" style="color: #152959">
                <ext-link xmlns:xlink="http://www.w3.org/1999/xlink" ext-link-type="gen" xlink:href="OM680985" xlink:type="simple">OM680985</ext-link>
              </td><td rowspan="1" colspan="1">Italy, Ischia, Serrara env.</td><td rowspan="1" colspan="1">
                <named-content xmlns:xlink="http://www.w3.org/1999/xlink" content-type="dwc:verbatimCoordinates" xlink:type="simple">
                  <named-content content-type="geo-json" specific-use="{&#34;type&#34;:&#34;Point&#34;,&#34;coordinates&#34;:[13.886389,40.716667]}" id="NCID0ELIAG" xlink:type="simple">40.716667°N, 13.886389°E</named-content>
                </named-content>
              </td></tr><tr><td rowspan="1" colspan="1"><italic><tp:taxon-name><tp:taxon-name-part taxon-name-part-type="genus" reg="Mordellistena">Mordellistena</tp:taxon-name-part><tp:taxon-name-part taxon-name-part-type="species" reg="purpurascens">purpurascens</tp:taxon-name-part></tp:taxon-name></italic> DSBS 183</td><td rowspan="1" colspan="1" style="color: #152959">
                <ext-link xmlns:xlink="http://www.w3.org/1999/xlink" ext-link-type="gen" xlink:href="OM680986" xlink:type="simple">OM680986</ext-link>
              </td><td rowspan="1" colspan="1">Italy, Ischia, Serrara env.</td><td rowspan="1" colspan="1">
                <named-content xmlns:xlink="http://www.w3.org/1999/xlink" content-type="dwc:verbatimCoordinates" xlink:type="simple">
                  <named-content content-type="geo-json" specific-use="{&#34;type&#34;:&#34;Point&#34;,&#34;coordinates&#34;:[13.886389,40.716667]}" id="NCID0EUJAG" xlink:type="simple">40.716667°N, 13.886389°E</named-content>
                </named-content>
              </td></tr><tr><td rowspan="1" colspan="1"><italic><tp:taxon-name><tp:taxon-name-part taxon-name-part-type="genus" reg="Mordellistena">Mordellistena</tp:taxon-name-part><tp:taxon-name-part taxon-name-part-type="species" reg="purpurascens">purpurascens</tp:taxon-name-part></tp:taxon-name></italic> DSBS 186</td><td rowspan="1" colspan="1" style="color: #152959">
                <ext-link xmlns:xlink="http://www.w3.org/1999/xlink" ext-link-type="gen" xlink:href="OM680989" xlink:type="simple">OM680989</ext-link>
              </td><td rowspan="1" colspan="1">Italy, Ischia, Serrara env.</td><td rowspan="1" colspan="1">
                <named-content xmlns:xlink="http://www.w3.org/1999/xlink" content-type="dwc:verbatimCoordinates" xlink:type="simple">
                  <named-content content-type="geo-json" specific-use="{&#34;type&#34;:&#34;Point&#34;,&#34;coordinates&#34;:[13.886389,40.716667]}" id="NCID0E4KAG" xlink:type="simple">40.716667°N, 13.886389°E</named-content>
                </named-content>
              </td></tr><tr><td rowspan="1" colspan="1"><italic><tp:taxon-name><tp:taxon-name-part taxon-name-part-type="genus" reg="Mordellistena">Mordellistena</tp:taxon-name-part><tp:taxon-name-part taxon-name-part-type="species" reg="purpurascens">purpurascens</tp:taxon-name-part></tp:taxon-name></italic> DSBS 187</td><td rowspan="1" colspan="1" style="color: #152959">
                <ext-link xmlns:xlink="http://www.w3.org/1999/xlink" ext-link-type="gen" xlink:href="OM680990" xlink:type="simple">OM680990</ext-link>
              </td><td rowspan="1" colspan="1">Italy, Ischia, Serrara env.</td><td rowspan="1" colspan="1">
                <named-content xmlns:xlink="http://www.w3.org/1999/xlink" content-type="dwc:verbatimCoordinates" xlink:type="simple">
                  <named-content content-type="geo-json" specific-use="{&#34;type&#34;:&#34;Point&#34;,&#34;coordinates&#34;:[13.886389,40.716667]}" id="NCID0EGMAG" xlink:type="simple">40.716667°N, 13.886389°E</named-content>
                </named-content>
              </td></tr><tr><td rowspan="1" colspan="1"><italic><tp:taxon-name><tp:taxon-name-part taxon-name-part-type="genus" reg="Mordellistena">Mordellistena</tp:taxon-name-part><tp:taxon-name-part taxon-name-part-type="species" reg="purpurascens">purpurascens</tp:taxon-name-part></tp:taxon-name></italic> DSBS 188</td><td rowspan="1" colspan="1" style="color: #152959">
                <ext-link xmlns:xlink="http://www.w3.org/1999/xlink" ext-link-type="gen" xlink:href="OM680991" xlink:type="simple">OM680991</ext-link>
              </td><td rowspan="1" colspan="1">Italy, Ischia, Serrara env.</td><td rowspan="1" colspan="1">
                <named-content xmlns:xlink="http://www.w3.org/1999/xlink" content-type="dwc:verbatimCoordinates" xlink:type="simple">
                  <named-content content-type="geo-json" specific-use="{&#34;type&#34;:&#34;Point&#34;,&#34;coordinates&#34;:[13.886389,40.716667]}" id="NCID0EPNAG" xlink:type="simple">40.716667°N, 13.886389°E</named-content>
                </named-content>
              </td></tr><tr><td rowspan="1" colspan="1"><italic><tp:taxon-name><tp:taxon-name-part taxon-name-part-type="genus" reg="Mordellistena">Mordellistena</tp:taxon-name-part><tp:taxon-name-part taxon-name-part-type="species" reg="purpurascens">purpurascens</tp:taxon-name-part></tp:taxon-name></italic> DSBS 192</td><td rowspan="1" colspan="1" style="color: #152959">
                <ext-link xmlns:xlink="http://www.w3.org/1999/xlink" ext-link-type="gen" xlink:href="OM680995" xlink:type="simple">OM680995</ext-link>
              </td><td rowspan="1" colspan="1">Italy, Ischia, Serrara env.</td><td rowspan="1" colspan="1">
                <named-content xmlns:xlink="http://www.w3.org/1999/xlink" content-type="dwc:verbatimCoordinates" xlink:type="simple">
                  <named-content content-type="geo-json" specific-use="{&#34;type&#34;:&#34;Point&#34;,&#34;coordinates&#34;:[13.886389,40.716667]}" id="NCID0EYOAG" xlink:type="simple">40.716667°N, 13.886389°E</named-content>
                </named-content>
              </td></tr><tr><td rowspan="1" colspan="1"><italic><tp:taxon-name><tp:taxon-name-part taxon-name-part-type="genus" reg="Mordellistena">Mordellistena</tp:taxon-name-part><tp:taxon-name-part taxon-name-part-type="species" reg="purpurascens">purpurascens</tp:taxon-name-part></tp:taxon-name></italic> DSBS 200</td><td rowspan="1" colspan="1" style="color: #152959">
                <ext-link xmlns:xlink="http://www.w3.org/1999/xlink" ext-link-type="gen" xlink:href="OM681003" xlink:type="simple">OM681003</ext-link>
              </td><td rowspan="1" colspan="1">Italy, Ischia, Serrara env.</td><td rowspan="1" colspan="1">
                <named-content xmlns:xlink="http://www.w3.org/1999/xlink" content-type="dwc:verbatimCoordinates" xlink:type="simple">
                  <named-content content-type="geo-json" specific-use="{&#34;type&#34;:&#34;Point&#34;,&#34;coordinates&#34;:[13.886389,40.716667]}" id="NCID0EBQAG" xlink:type="simple">40.716667°N, 13.886389°E</named-content>
                </named-content>
              </td></tr><tr><td rowspan="1" colspan="1"><italic><tp:taxon-name><tp:taxon-name-part taxon-name-part-type="genus" reg="Mordellistena">Mordellistena</tp:taxon-name-part><tp:taxon-name-part taxon-name-part-type="species" reg="purpurascens">purpurascens</tp:taxon-name-part></tp:taxon-name></italic> DSBS 201</td><td rowspan="1" colspan="1" style="color: #152959">
                <ext-link xmlns:xlink="http://www.w3.org/1999/xlink" ext-link-type="gen" xlink:href="OM681004" xlink:type="simple">OM681004</ext-link>
              </td><td rowspan="1" colspan="1">Italy, Ischia, Serrara env.</td><td rowspan="1" colspan="1">
                <named-content xmlns:xlink="http://www.w3.org/1999/xlink" content-type="dwc:verbatimCoordinates" xlink:type="simple">
                  <named-content content-type="geo-json" specific-use="{&#34;type&#34;:&#34;Point&#34;,&#34;coordinates&#34;:[13.886389,40.716667]}" id="NCID0EKRAG" xlink:type="simple">40.716667°N, 13.886389°E</named-content>
                </named-content>
              </td></tr><tr><td rowspan="1" colspan="1"><italic><tp:taxon-name><tp:taxon-name-part taxon-name-part-type="genus" reg="Mordellistena">Mordellistena</tp:taxon-name-part><tp:taxon-name-part taxon-name-part-type="species" reg="purpurascens">purpurascens</tp:taxon-name-part></tp:taxon-name></italic> DSBS 226</td><td rowspan="1" colspan="1" style="color: #152959">
                <ext-link xmlns:xlink="http://www.w3.org/1999/xlink" ext-link-type="gen" xlink:href="OM681016" xlink:type="simple">OM681016</ext-link>
              </td><td rowspan="1" colspan="1">Italy, Sardinia, Castiadas env.</td><td rowspan="1" colspan="1">
                <named-content xmlns:xlink="http://www.w3.org/1999/xlink" content-type="dwc:verbatimCoordinates" xlink:type="simple">
                  <named-content content-type="geo-json" specific-use="{&#34;type&#34;:&#34;Point&#34;,&#34;coordinates&#34;:[9.562685,39.206812]}" id="NCID0ETSAG" xlink:type="simple">39.206812°N, 9.562685°E</named-content>
                </named-content>
              </td></tr><tr><td rowspan="1" colspan="1"><italic><tp:taxon-name><tp:taxon-name-part taxon-name-part-type="genus" reg="Mordellistena">Mordellistena</tp:taxon-name-part><tp:taxon-name-part taxon-name-part-type="species" reg="purpurascens">purpurascens</tp:taxon-name-part></tp:taxon-name></italic> DSBS 227</td><td rowspan="1" colspan="1" style="color: #152959">
                <ext-link xmlns:xlink="http://www.w3.org/1999/xlink" ext-link-type="gen" xlink:href="OM681017" xlink:type="simple">OM681017</ext-link>
              </td><td rowspan="1" colspan="1">Italy, Sardinia, Castiadas env.</td><td rowspan="1" colspan="1">
                <named-content xmlns:xlink="http://www.w3.org/1999/xlink" content-type="dwc:verbatimCoordinates" xlink:type="simple">
                  <named-content content-type="geo-json" specific-use="{&#34;type&#34;:&#34;Point&#34;,&#34;coordinates&#34;:[9.562685,39.206812]}" id="NCID0E3TAG" xlink:type="simple">39.206812°N, 9.562685°E</named-content>
                </named-content>
              </td></tr><tr><td rowspan="1" colspan="1"><italic><tp:taxon-name><tp:taxon-name-part taxon-name-part-type="genus" reg="Mordellistena">Mordellistena</tp:taxon-name-part><tp:taxon-name-part taxon-name-part-type="species" reg="purpurascens">purpurascens</tp:taxon-name-part></tp:taxon-name></italic> DSBS 231</td><td rowspan="1" colspan="1" style="color: #152959">
                <ext-link xmlns:xlink="http://www.w3.org/1999/xlink" ext-link-type="gen" xlink:href="OM681018" xlink:type="simple">OM681018</ext-link>
              </td><td rowspan="1" colspan="1">Italy, Ischia, Serrara env.</td><td rowspan="1" colspan="1">
                <named-content xmlns:xlink="http://www.w3.org/1999/xlink" content-type="dwc:verbatimCoordinates" xlink:type="simple">
                  <named-content content-type="geo-json" specific-use="{&#34;type&#34;:&#34;Point&#34;,&#34;coordinates&#34;:[13.886389,40.716667]}" id="NCID0EFVAG" xlink:type="simple">40.716667°N, 13.886389°E</named-content>
                </named-content>
              </td></tr><tr><td rowspan="1" colspan="1"><italic><tp:taxon-name><tp:taxon-name-part taxon-name-part-type="genus" reg="Mordellistena">Mordellistena</tp:taxon-name-part><tp:taxon-name-part taxon-name-part-type="species" reg="purpureonigrans">purpureonigrans</tp:taxon-name-part></tp:taxon-name></italic> DSBS 49</td><td rowspan="1" colspan="1" style="color: #152959">
                <ext-link xmlns:xlink="http://www.w3.org/1999/xlink" ext-link-type="gen" xlink:href="OP575375" xlink:type="simple">OP575375</ext-link>
              </td><td rowspan="1" colspan="1">Slovakia, Chotín env.</td><td rowspan="1" colspan="1">
                <named-content xmlns:xlink="http://www.w3.org/1999/xlink" content-type="dwc:verbatimCoordinates" xlink:type="simple">
                  <named-content content-type="geo-json" specific-use="{&#34;type&#34;:&#34;Point&#34;,&#34;coordinates&#34;:[18.198056,47.806389]}" id="NCID0EOWAG" xlink:type="simple">47.806389°N, 18.198056°E</named-content>
                </named-content>
              </td></tr><tr><td rowspan="1" colspan="1"><italic><tp:taxon-name><tp:taxon-name-part taxon-name-part-type="genus" reg="Mordellistena">Mordellistena</tp:taxon-name-part><tp:taxon-name-part taxon-name-part-type="species" reg="purpureonigrans">purpureonigrans</tp:taxon-name-part></tp:taxon-name></italic> DSBS 55</td><td rowspan="1" colspan="1" style="color: #152959">
                <ext-link xmlns:xlink="http://www.w3.org/1999/xlink" ext-link-type="gen" xlink:href="OM680974" xlink:type="simple">OM680974</ext-link>
              </td><td rowspan="1" colspan="1">Slovakia, Virt env.</td><td rowspan="1" colspan="1">
                <named-content xmlns:xlink="http://www.w3.org/1999/xlink" content-type="dwc:verbatimCoordinates" xlink:type="simple">
                  <named-content content-type="geo-json" specific-use="{&#34;type&#34;:&#34;Point&#34;,&#34;coordinates&#34;:[18.340556,47.760000]}" id="NCID0EXXAG" xlink:type="simple">47.760000°N, 18.340556°E</named-content>
                </named-content>
              </td></tr><tr><td rowspan="1" colspan="1"><italic><tp:taxon-name><tp:taxon-name-part taxon-name-part-type="genus" reg="Mordellistena">Mordellistena</tp:taxon-name-part><tp:taxon-name-part taxon-name-part-type="species" reg="purpureonigrans">purpureonigrans</tp:taxon-name-part></tp:taxon-name></italic> DSBS 56</td><td rowspan="1" colspan="1" style="color: #152959">
                <ext-link xmlns:xlink="http://www.w3.org/1999/xlink" ext-link-type="gen" xlink:href="OM680975" xlink:type="simple">OM680975</ext-link>
              </td><td rowspan="1" colspan="1">Slovakia, Virt env.</td><td rowspan="1" colspan="1">
                <named-content xmlns:xlink="http://www.w3.org/1999/xlink" content-type="dwc:verbatimCoordinates" xlink:type="simple">
                  <named-content content-type="geo-json" specific-use="{&#34;type&#34;:&#34;Point&#34;,&#34;coordinates&#34;:[18.340556,47.760000]}" id="NCID0EAZAG" xlink:type="simple">47.760000°N, 18.340556°E</named-content>
                </named-content>
              </td></tr><tr><td rowspan="1" colspan="1"><italic><tp:taxon-name><tp:taxon-name-part taxon-name-part-type="genus" reg="Mordellistena">Mordellistena</tp:taxon-name-part><tp:taxon-name-part taxon-name-part-type="species" reg="purpureonigrans">purpureonigrans</tp:taxon-name-part></tp:taxon-name></italic> DSBS 71</td><td rowspan="1" colspan="1" style="color: #152959">
                <ext-link xmlns:xlink="http://www.w3.org/1999/xlink" ext-link-type="gen" xlink:href="OP575374" xlink:type="simple">OP575374</ext-link>
              </td><td rowspan="1" colspan="1">Slovakia, Iža env.</td><td rowspan="1" colspan="1">
                <named-content xmlns:xlink="http://www.w3.org/1999/xlink" content-type="dwc:verbatimCoordinates" xlink:type="simple">
                  <named-content content-type="geo-json" specific-use="{&#34;type&#34;:&#34;Point&#34;,&#34;coordinates&#34;:[18.260556,47.748056]}" id="NCID0EJ1AG" xlink:type="simple">47.748056°N, 18.260556°E</named-content>
                </named-content>
              </td></tr><tr><td rowspan="1" colspan="1"><italic><tp:taxon-name><tp:taxon-name-part taxon-name-part-type="genus" reg="Mordellistena">Mordellistena</tp:taxon-name-part><tp:taxon-name-part taxon-name-part-type="species" reg="purpureonigrans">purpureonigrans</tp:taxon-name-part></tp:taxon-name></italic> DSBS 73</td><td rowspan="1" colspan="1" style="color: #152959">
                <ext-link xmlns:xlink="http://www.w3.org/1999/xlink" ext-link-type="gen" xlink:href="OP575376" xlink:type="simple">OP575376</ext-link>
              </td><td rowspan="1" colspan="1">Slovakia, Iža env.</td><td rowspan="1" colspan="1">
                <named-content xmlns:xlink="http://www.w3.org/1999/xlink" content-type="dwc:verbatimCoordinates" xlink:type="simple">
                  <named-content content-type="geo-json" specific-use="{&#34;type&#34;:&#34;Point&#34;,&#34;coordinates&#34;:[18.260556,47.748056]}" id="NCID0ES2AG" xlink:type="simple">47.748056°N, 18.260556°E</named-content>
                </named-content>
              </td></tr><tr><td rowspan="1" colspan="1"><italic><tp:taxon-name><tp:taxon-name-part taxon-name-part-type="genus" reg="Mordellistena">Mordellistena</tp:taxon-name-part><tp:taxon-name-part taxon-name-part-type="species" reg="tarsata">tarsata</tp:taxon-name-part></tp:taxon-name></italic> DSBS 39</td><td rowspan="1" colspan="1" style="color: #152959">
                <ext-link xmlns:xlink="http://www.w3.org/1999/xlink" ext-link-type="gen" xlink:href="OM680971" xlink:type="simple">OM680971</ext-link>
              </td><td rowspan="1" colspan="1">Slovakia, Virt env.</td><td rowspan="1" colspan="1">
                <named-content xmlns:xlink="http://www.w3.org/1999/xlink" content-type="dwc:verbatimCoordinates" xlink:type="simple">
                  <named-content content-type="geo-json" specific-use="{&#34;type&#34;:&#34;Point&#34;,&#34;coordinates&#34;:[18.340556,47.760000]}" id="NCID0E23AG" xlink:type="simple">47.760000°N, 18.340556°E</named-content>
                </named-content>
              </td></tr><tr><td rowspan="1" colspan="1"><italic><tp:taxon-name><tp:taxon-name-part taxon-name-part-type="genus" reg="Mordellistena">Mordellistena</tp:taxon-name-part><tp:taxon-name-part taxon-name-part-type="species" reg="tarsata">tarsata</tp:taxon-name-part></tp:taxon-name></italic> DSBS 41</td><td rowspan="1" colspan="1" style="color: #152959">
                <ext-link xmlns:xlink="http://www.w3.org/1999/xlink" ext-link-type="gen" xlink:href="OM680972" xlink:type="simple">OM680972</ext-link>
              </td><td rowspan="1" colspan="1">Slovakia, Virt env.</td><td rowspan="1" colspan="1">
                <named-content xmlns:xlink="http://www.w3.org/1999/xlink" content-type="dwc:verbatimCoordinates" xlink:type="simple">
                  <named-content content-type="geo-json" specific-use="{&#34;type&#34;:&#34;Point&#34;,&#34;coordinates&#34;:[18.340556,47.760000]}" id="NCID0EE5AG" xlink:type="simple">47.760000°N, 18.340556°E</named-content>
                </named-content>
              </td></tr><tr><td rowspan="1" colspan="1"><italic><tp:taxon-name><tp:taxon-name-part taxon-name-part-type="genus" reg="Mordellistena">Mordellistena</tp:taxon-name-part><tp:taxon-name-part taxon-name-part-type="species" reg="tarsata">tarsata</tp:taxon-name-part></tp:taxon-name></italic> DSBS 42</td><td rowspan="1" colspan="1" style="color: #152959">
                <ext-link xmlns:xlink="http://www.w3.org/1999/xlink" ext-link-type="gen" xlink:href="OM680973" xlink:type="simple">OM680973</ext-link>
              </td><td rowspan="1" colspan="1">Slovakia, Virt env.</td><td rowspan="1" colspan="1">
                <named-content xmlns:xlink="http://www.w3.org/1999/xlink" content-type="dwc:verbatimCoordinates" xlink:type="simple">
                  <named-content content-type="geo-json" specific-use="{&#34;type&#34;:&#34;Point&#34;,&#34;coordinates&#34;:[18.340556,47.760000]}" id="NCID0EN6AG" xlink:type="simple">47.760000°N, 18.340556°E</named-content>
                </named-content>
              </td></tr><tr><td rowspan="1" colspan="1"><italic><tp:taxon-name><tp:taxon-name-part taxon-name-part-type="genus" reg="Mordellistena">Mordellistena</tp:taxon-name-part><tp:taxon-name-part taxon-name-part-type="species" reg="tarsata">tarsata</tp:taxon-name-part></tp:taxon-name></italic> DSBS 209</td><td rowspan="1" colspan="1" style="color: #152959">
                <ext-link xmlns:xlink="http://www.w3.org/1999/xlink" ext-link-type="gen" xlink:href="OM681010" xlink:type="simple">OM681010</ext-link>
              </td><td rowspan="1" colspan="1">Cyprus, Skoulli env.</td><td rowspan="1" colspan="1">
                <named-content xmlns:xlink="http://www.w3.org/1999/xlink" content-type="dwc:verbatimCoordinates" xlink:type="simple">
                  <named-content content-type="geo-json" specific-use="{&#34;type&#34;:&#34;Point&#34;,&#34;coordinates&#34;:[32.446111,34.968056]}" id="NCID0EWABG" xlink:type="simple">34.968056°N, 32.446111°E</named-content>
                </named-content>
              </td></tr><tr><td rowspan="1" colspan="1"><italic><tp:taxon-name><tp:taxon-name-part taxon-name-part-type="genus" reg="Mordellistena">Mordellistena</tp:taxon-name-part><tp:taxon-name-part taxon-name-part-type="species" reg="tarsata">tarsata</tp:taxon-name-part></tp:taxon-name></italic> DSBS 210</td><td rowspan="1" colspan="1" style="color: #152959">
                <ext-link xmlns:xlink="http://www.w3.org/1999/xlink" ext-link-type="gen" xlink:href="OM681011" xlink:type="simple">OM681011</ext-link>
              </td><td rowspan="1" colspan="1">Bulgaria, Melnik env.</td><td rowspan="1" colspan="1">
                <named-content xmlns:xlink="http://www.w3.org/1999/xlink" content-type="dwc:verbatimCoordinates" xlink:type="simple">
                  <named-content content-type="geo-json" specific-use="{&#34;type&#34;:&#34;Point&#34;,&#34;coordinates&#34;:[23.378333,41.510000]}" id="NCID0E6BBG" xlink:type="simple">41.510000°N, 23.378333°E</named-content>
                </named-content>
              </td></tr><tr><td rowspan="1" colspan="1"><italic><tp:taxon-name><tp:taxon-name-part taxon-name-part-type="genus" reg="Mordellistena">Mordellistena</tp:taxon-name-part><tp:taxon-name-part taxon-name-part-type="species" reg="tarsata">tarsata</tp:taxon-name-part></tp:taxon-name></italic> DSBS 211</td><td rowspan="1" colspan="1" style="color: #152959">
                <ext-link xmlns:xlink="http://www.w3.org/1999/xlink" ext-link-type="gen" xlink:href="OM681012" xlink:type="simple">OM681012</ext-link>
              </td><td rowspan="1" colspan="1">Bulgaria, Melnik env.</td><td rowspan="1" colspan="1">
                <named-content xmlns:xlink="http://www.w3.org/1999/xlink" content-type="dwc:verbatimCoordinates" xlink:type="simple">
                  <named-content content-type="geo-json" specific-use="{&#34;type&#34;:&#34;Point&#34;,&#34;coordinates&#34;:[23.378333,41.510000]}" id="NCID0EIDBG" xlink:type="simple">41.510000°N, 23.378333°E</named-content>
                </named-content>
              </td></tr><tr><td rowspan="1" colspan="1"><italic><tp:taxon-name><tp:taxon-name-part taxon-name-part-type="genus" reg="Mordellochroa">Mordellochroa</tp:taxon-name-part><tp:taxon-name-part taxon-name-part-type="species" reg="abdominalis">abdominalis</tp:taxon-name-part></tp:taxon-name></italic> DSBS 138</td><td rowspan="1" colspan="1" style="color: #152959">
                <ext-link xmlns:xlink="http://www.w3.org/1999/xlink" ext-link-type="gen" xlink:href="OM681022" xlink:type="simple">OM681022</ext-link>
              </td><td rowspan="1" colspan="1">Slovakia, Burda</td><td rowspan="1" colspan="1">
                <named-content xmlns:xlink="http://www.w3.org/1999/xlink" content-type="dwc:verbatimCoordinates" xlink:type="simple">
                  <named-content content-type="geo-json" specific-use="{&#34;type&#34;:&#34;Point&#34;,&#34;coordinates&#34;:[18.789722,47.847778]}" id="NCID0EREBG" xlink:type="simple">47.847778°N, 18.789722°E</named-content>
                </named-content>
              </td></tr></tbody></table></table-wrap></tp:treatment-sec><ref-list><ref id="B1"><mixed-citation xmlns:xlink="http://www.w3.org/1999/xlink" xlink:type="simple"><person-group><name name-style="western"><surname>Batten</surname><given-names>R</given-names></name></person-group> (<year>1977</year>) <article-title>Two new <tp:taxon-name><tp:taxon-name-part taxon-name-part-type="family">Mordellidae</tp:taxon-name-part></tp:taxon-name> (<tp:taxon-name><tp:taxon-name-part taxon-name-part-type="order">Coleoptera</tp:taxon-name-part></tp:taxon-name>) from Southern Europe, and a key to the <italic><tp:taxon-name><tp:taxon-name-part taxon-name-part-type="genus">Mordellistena</tp:taxon-name-part><tp:taxon-name-part taxon-name-part-type="species">micans</tp:taxon-name-part></tp:taxon-name></italic> group.</article-title><source>Entomologische Berichten</source><volume>37</volume>: <fpage>167</fpage>–<lpage>176</lpage>.</mixed-citation></ref><ref id="B37"><mixed-citation xmlns:xlink="http://www.w3.org/1999/xlink" xlink:type="simple"><person-group><name name-style="western"><surname>Selnekovič</surname><given-names>D</given-names></name><name name-style="western"><surname>Kodada</surname><given-names>J</given-names></name></person-group> (<year>2019</year>) <article-title>Taxonomic revision of <italic><tp:taxon-name><tp:taxon-name-part taxon-name-part-type="genus">Mordellistena</tp:taxon-name-part><tp:taxon-name-part taxon-name-part-type="species">hirtipes</tp:taxon-name-part></tp:taxon-name></italic> species complex with new distribution records (<tp:taxon-name><tp:taxon-name-part taxon-name-part-type="class">Insecta</tp:taxon-name-part></tp:taxon-name>, <tp:taxon-name><tp:taxon-name-part taxon-name-part-type="order">Coleoptera</tp:taxon-name-part></tp:taxon-name>, <tp:taxon-name><tp:taxon-name-part taxon-name-part-type="family">Mordellidae</tp:taxon-name-part></tp:taxon-name>).</article-title><source>ZooKeys</source><volume>854</volume>: <fpage>89</fpage>–<lpage>118</lpage>. <ext-link xlink:href="10.3897/zookeys.854.32299" ext-link-type="doi" xlink:type="simple">https://doi.org/10.3897/zookeys.854.32299</ext-link></mixed-citation></ref></ref-list></tp:taxon-treatment>
